# Supplementary material for: Integrated Bioinformatics Analysis the Function of RNA Binding Proteins (RBPs) and Their Prognostic Value in Breast Cancer
Source: Front Pharmacol. 2019 Mar 1;10:140. doi: 10.3389/fphar.2019.00140 (PMC6405693; doi:10.3389/fphar.2019.00140)
Supplement: Supplementary file 2 [file Table_2.xlsx]

## Sheet: BRCA.clindata
Table 2 Clinical information for breast cancer samples from TCGA.
Hybridization REF	years_to_birth	vital_status	survival_time(days)	neoplasm_diseasestage	pathology_T_stage	pathology_N_stage	pathology_M_stage	gender	radiation_therapy	histological_type	radiations_radiation_regimenindication	number_of_lymph_nodes
tcga-3c-aaau	55	0	3928	stage x	tx	nx	mx	female	yes	infiltrating lobular carcinoma	yes	4
tcga-3c-aali	50	0	4005	stage iib	t2	n1a	m0	female	yes	infiltrating ductal carcinoma	yes	1
tcga-3c-aalj	62	0	1302	stage iib	t2	n1a	m0	female	yes	infiltrating ductal carcinoma	yes	1
tcga-3c-aalk	52	0	1221	stage ia	t1c	n0 (i+)	m0	female	NA	infiltrating ductal carcinoma	yes	0
tcga-4h-aaak	50	0	348	stage iiia	t2	n2a	m0	female	yes	infiltrating lobular carcinoma	yes	4
tcga-5l-aat0	42	0	1477	stage iia	t2	n0	m0	female	yes	infiltrating lobular carcinoma	yes	0
tcga-5l-aat1	63	0	1471	stage iv	t2	n0	m1	female	yes	infiltrating lobular carcinoma	yes	0
tcga-5t-a9qa	52	0	303	stage iia	t2	nx	mx	female	NA	other specify	yes	NA
tcga-a1-a0sb	70	0	259	stage i	t1c	n0	m0	female	NA	other specify	yes	0
tcga-a1-a0sd	59	0	437	stage iia	t2	n0	m0	female	NA	infiltrating ductal carcinoma	yes	0
tcga-a1-a0se	56	0	1321	stage i	t1c	n0 (i-)	m0	female	NA	mixed histology (please specify)	yes	0
tcga-a1-a0sf	54	0	1463	stage iia	t2	n0	m0	female	NA	infiltrating ductal carcinoma	yes	0
tcga-a1-a0sg	61	0	434	stage iib	t2	n1a	m0	female	NA	other specify	yes	1
tcga-a1-a0sh	39	0	1437	stage iia	t2	n0 (i-)	m0	female	NA	infiltrating ductal carcinoma	yes	0
tcga-a1-a0si	52	0	635	stage iib	t2	n1a	m0	female	NA	infiltrating ductal carcinoma	yes	1
tcga-a1-a0sj	39	0	416	stage iiia	t3	n1a	m0	female	NA	infiltrating ductal carcinoma	yes	3
tcga-a1-a0sk	54	1	967	stage iia	t2	n0 (i-)	m0	female	NA	other specify	yes	0
tcga-a1-a0sm	77	0	242	stage iia	t2	n0 (i-)	m0	male	NA	infiltrating ductal carcinoma	yes	0
tcga-a1-a0sn	50	0	1196	stage iia	t1c	n1	mx	female	NA	infiltrating ductal carcinoma	no	4
tcga-a1-a0so	67	0	852	stage iib	t2	n1	m0	female	NA	infiltrating ductal carcinoma	no	1
tcga-a1-a0sp	40	0	584	stage iia	t2	n0 (i-)	m0	female	NA	infiltrating ductal carcinoma	no	0
tcga-a1-a0sq	45	0	554	stage iib	t2	n1	mx	female	NA	infiltrating ductal carcinoma	no	1
tcga-a2-a04n	66	0	3188	stage ia	t1c	n0 (i-)	m0	female	NA	infiltrating ductal carcinoma	no	0
tcga-a2-a04p	36	1	548	stage iiic	t2	n3c	m0	female	NA	infiltrating ductal carcinoma	no	18
tcga-a2-a04q	48	0	2385	stage ia	t1	n0 (i-)	m0	female	NA	infiltrating ductal carcinoma	yes	0
tcga-a2-a04r	36	0	3709	stage ia	t1	n0 (i-)	m0	female	NA	infiltrating ductal carcinoma	no	0
tcga-a2-a04t	62	0	2246	stage iia	t2	n0 (i-)	m0	female	NA	infiltrating ductal carcinoma	no	0
tcga-a2-a04u	47	0	2654	stage iia	t2	n0 (i+)	m0	female	NA	infiltrating ductal carcinoma	yes	0
tcga-a2-a04v	39	1	1920	stage iia	t2	n0 (i-)	m0	female	NA	infiltrating ductal carcinoma	yes	0
tcga-a2-a04w	50	0	3102	stage iib	t2	n1mi	m0	female	NA	other specify	yes	1
tcga-a2-a04x	34	0	1686	stage iia	t2	n0 (i-)	m0	female	NA	infiltrating ductal carcinoma	yes	0
tcga-a2-a04y	53	0	1099	stage iib	t2	n1mi	m0	female	NA	infiltrating ductal carcinoma	no	1
tcga-a2-a0ck	60	0	4159	stage iiia	t3	n2a	m0	female	NA	infiltrating lobular carcinoma	yes	4
tcga-a2-a0cl	37	0	3015	stage iiia	t3	n2a	m0	female	NA	infiltrating ductal carcinoma	no	9
tcga-a2-a0cm	40	1	754	stage iia	t2	n0 (i-)	m0	female	NA	infiltrating ductal carcinoma	yes	0
tcga-a2-a0co	85	1	3492	stage iib	t3	n0	m0	female	NA	infiltrating lobular carcinoma	yes	0
tcga-a2-a0cp	60	0	2813	stage ia	t1c	n0 (i-)	m0	female	NA	infiltrating ductal carcinoma	no	0
tcga-a2-a0cq	62	0	2695	stage ia	t1	n0 (i-)	m0	female	NA	infiltrating ductal carcinoma	no	0
tcga-a2-a0cr	54	0	3283	stage iib	t3	n0	m0	female	NA	infiltrating lobular carcinoma	yes	0
tcga-a2-a0cs	73	0	2298	stage iv	t4b	n3a	m1	female	NA	infiltrating ductal carcinoma	no	12
tcga-a2-a0ct	71	0	2289	stage iia	t2	n0 (i-)	m0	female	NA	infiltrating ductal carcinoma	yes	0
tcga-a2-a0cu	73	1	158	stage iia	t2	n0 (i+)	m0	female	NA	infiltrating ductal carcinoma	yes	0
tcga-a2-a0cv	41	0	3011	stage iib	t2	n1a	m0	female	NA	infiltrating ductal carcinoma	no	4
tcga-a2-a0cw	67	0	3283	stage iib	t2	n1a	m0	female	NA	infiltrating ductal carcinoma	yes	2
tcga-a2-a0cx	52	0	1728	stage iia	t2	n0 (i-)	m0	female	NA	infiltrating ductal carcinoma	no	0
tcga-a2-a0cy	63	0	1673	stage iib	t2	n1	m0	female	NA	infiltrating ductal carcinoma	yes	1
tcga-a2-a0cz	46	0	1616	stage iia	t2	n0 (i-)	m0	female	NA	infiltrating ductal carcinoma	yes	0
tcga-a2-a0d0	60	0	2048	stage iia	t2	n0 (i-)	m0	female	NA	infiltrating ductal carcinoma	yes	0
tcga-a2-a0d1	76	0	1051	stage iia	t2	n0 (i-)	m0	female	NA	infiltrating ductal carcinoma	no	0
tcga-a2-a0d2	45	0	1027	stage iia	t2	n0 (i+)	m0	female	NA	infiltrating ductal carcinoma	no	0
tcga-a2-a0d3	42	0	1873	stage ia	t1c	n0 (i-)	m0	female	NA	infiltrating ductal carcinoma	yes	0
tcga-a2-a0d4	37	0	767	stage iib	t2	n1a	m0	female	NA	infiltrating ductal carcinoma	no	1
tcga-a2-a0em	73	0	3094	stage ia	t1	n0 (i-)	m0	female	NA	infiltrating ductal carcinoma	no	0
tcga-a2-a0en	70	0	4088	stage iia	t2	n0 (i+)	m0	female	NA	infiltrating lobular carcinoma	no	0
tcga-a2-a0eo	54	0	2442	stage ia	t1	n0 (i-)	m0	female	NA	infiltrating ductal carcinoma	no	0
tcga-a2-a0ep	56	0	3273	stage i	t1	n0 (i+)	m0	female	yes	infiltrating lobular carcinoma	yes	0
tcga-a2-a0eq	64	0	2426	stage iia	t2	n0 (i-)	m0	female	NA	infiltrating ductal carcinoma	no	0
tcga-a2-a0er	63	0	2263	stage ib	t1c	n1mi	m0	female	NA	infiltrating ductal carcinoma	no	1
tcga-a2-a0es	52	0	2190	stage iia	t2	n0 (i-)	m0	female	NA	infiltrating lobular carcinoma	yes	0
tcga-a2-a0et	58	0	1066	stage iiia	t2	n2a	m0	female	NA	infiltrating ductal carcinoma	no	5
tcga-a2-a0eu	79	0	1043	stage ia	t1c	n0 (i-)	m0	female	NA	infiltrating ductal carcinoma	no	0
tcga-a2-a0ev	80	0	968	stage ia	t1c	n0 (i-)	m0	female	NA	infiltrating ductal carcinoma	yes	0
tcga-a2-a0ew	53	1	1884	stage iiic	t1b	n3a	m0	female	NA	infiltrating lobular carcinoma	yes	26
tcga-a2-a0ex	46	0	752	stage iib	t3	n0 (i+)	m0	female	NA	infiltrating lobular carcinoma	yes	0
tcga-a2-a0ey	62	0	1925	stage iib	t2	n1a	m0	female	NA	infiltrating ductal carcinoma	no	1
tcga-a2-a0st	62	0	3017	stage iia	t1c	n1a	m0	female	NA	infiltrating ductal carcinoma	no	3
tcga-a2-a0su	66	0	1662	stage iia	t2	n0 (i+)	m0	female	NA	infiltrating ductal carcinoma	yes	0
tcga-a2-a0sv	63	1	825	stage iv	t2	n2a	m1	female	NA	infiltrating ductal carcinoma	no	8
tcga-a2-a0sw	82	1	1365	stage iv	t2	n2	m1	female	NA	infiltrating ductal carcinoma	no	4
tcga-a2-a0sx	48	0	1534	stage ia	t1c	n0 (i-)	m0	female	NA	infiltrating ductal carcinoma	no	0
tcga-a2-a0sy	62	0	1347	stage iiia	t3	n1	m0	female	NA	infiltrating lobular carcinoma	no	1
tcga-a2-a0t0	59	0	533	stage iib	t2	n1	m0	female	NA	infiltrating ductal carcinoma	no	2
tcga-a2-a0t1	55	0	521	stage iiic	t3	n3	m0	female	NA	infiltrating ductal carcinoma	no	10
tcga-a2-a0t2	66	1	255	stage iv	t3	n3	m1	female	NA	infiltrating ductal carcinoma	no	10
tcga-a2-a0t3	37	0	1516	stage ib	t1c	n1mi	m0	female	NA	infiltrating ductal carcinoma	no	2
tcga-a2-a0t4	62	0	624	stage iia	t2	n0 (i-)	m0	female	NA	infiltrating lobular carcinoma	yes	0
tcga-a2-a0t5	39	0	531	stage iia	t2	n0 (i-)	m0	female	NA	infiltrating ductal carcinoma	yes	0
tcga-a2-a0t6	50	0	575	stage iib	t3	n0 (i-)	m0	female	NA	infiltrating lobular carcinoma	no	0
tcga-a2-a0t7	51	0	631	stage iia	t2	n0 (i+)	m0	female	NA	infiltrating ductal carcinoma	yes	0
tcga-a2-a0yc	59	0	990	stage iib	t2	n1mi	m0	female	NA	infiltrating ductal carcinoma	no	1
tcga-a2-a0yd	63	0	769	stage iib	t3	n0 (i+)	m0	female	NA	infiltrating lobular carcinoma	yes	0
tcga-a2-a0ye	48	0	554	stage iib	t2	n1a	m0	female	NA	infiltrating ductal carcinoma	no	1
tcga-a2-a0yf	67	0	1535	stage i	t1b	n0 (i+)	m0	female	NA	infiltrating ductal carcinoma	yes	0
tcga-a2-a0yg	63	0	666	stage iiic	t2	n3a	m0	female	NA	infiltrating ductal carcinoma	no	14
tcga-a2-a0yh	53	0	659	stage iiia	t2	n2a	m0	female	NA	infiltrating ductal carcinoma	no	5
tcga-a2-a0yi	62	0	1505	stage i	t1c	n0 (i+)	m0	female	NA	infiltrating ductal carcinoma	no	0
tcga-a2-a0yj	39	0	566	stage iiia	t3	n2a	m0	female	NA	infiltrating ductal carcinoma	no	5
tcga-a2-a0yk	61	0	588	stage iia	t2	n0 (i-)	m0	female	NA	infiltrating lobular carcinoma	yes	0
tcga-a2-a0yl	48	0	1474	stage iiia	t3	n2a	m0	female	NA	infiltrating lobular carcinoma	no	4
tcga-a2-a0ym	67	0	965	stage iia	t2	n0 (i-)	m0	female	NA	infiltrating ductal carcinoma	no	0
tcga-a2-a0yt	56	1	723	stage iiib	t4b	n2a	m0	female	NA	infiltrating ductal carcinoma	no	5
tcga-a2-a1fv	74	0	714	stage iib	t3	n0 (i+)	m0	female	NA	infiltrating lobular carcinoma	no	0
tcga-a2-a1fw	62	0	528	stage iiia	t3	n2a	m0	female	NA	infiltrating ductal carcinoma	no	5
tcga-a2-a1fx	61	0	1847	stage iiia	t3	n2a	m0	female	NA	infiltrating ductal carcinoma	no	6
tcga-a2-a1fz	63	0	683	stage iia	t2	n0 (i-)	m0	female	NA	infiltrating ductal carcinoma	yes	0
tcga-a2-a1g0	49	0	616	stage iib	t2	n1a	m0	female	NA	other specify	no	2
tcga-a2-a1g1	85	0	584	stage iib	t2	n1	m0	female	NA	infiltrating ductal carcinoma	no	1
tcga-a2-a1g4	71	0	595	stage iiia	t3	n1a	m0	female	NA	infiltrating ductal carcinoma	yes	2
tcga-a2-a1g6	50	0	501	stage iiia	t2	n2a	m0	female	NA	infiltrating ductal carcinoma	no	4
tcga-a2-a259	70	0	1596	stage i	t1c	n0 (i-)	m0	female	NA	infiltrating ductal carcinoma	yes	0
tcga-a2-a25a	44	0	3276	stage iia	t2	n0 (i-)	m0	female	NA	infiltrating lobular carcinoma	no	0
tcga-a2-a25b	39	0	1291	stage iib	t2	n1	m0	female	NA	infiltrating ductal carcinoma	no	2
tcga-a2-a25c	50	0	523	stage iib	t2	n1a	m0	female	NA	infiltrating ductal carcinoma	no	3
tcga-a2-a25d	90	0	552	stage iiic	t2	n3a	m0	female	NA	infiltrating lobular carcinoma	no	22
tcga-a2-a25e	34	0	3204	stage iiia	t2	n2a	m0	female	NA	infiltrating ductal carcinoma	no	6
tcga-a2-a25f	66	0	322	stage iia	t2	n0 (i-)	m0	female	NA	infiltrating ductal carcinoma	no	0
tcga-a2-a3kc	55	0	635	stage iib	t2	n1a	m0	female	NA	infiltrating lobular carcinoma	no	2
tcga-a2-a3kd	47	0	1206	stage iiia	t3	n1mi	m0	female	NA	mucinous carcinoma	no	1
tcga-a2-a3xs	62	1	1032	stage iiia	t1	n2a	m0	female	NA	infiltrating ductal carcinoma	yes	9
tcga-a2-a3xt	45	0	2525	stage iib	t2	n1a	m0	female	yes	infiltrating ductal carcinoma	yes	1
tcga-a2-a3xu	35	1	912	stage iib	t2	n1mi	m0	female	yes	infiltrating ductal carcinoma	yes	3
tcga-a2-a3xv	46	0	996	stage iia	t2	n0	m0	female	yes	infiltrating ductal carcinoma	yes	0
tcga-a2-a3xw	42	0	1505	stage iib	t2	n1a	m0	female	NA	infiltrating ductal carcinoma	yes	3
tcga-a2-a3xx	49	1	1439	stage iia	t2	n0	m0	female	NA	infiltrating ductal carcinoma	yes	0
tcga-a2-a3xy	49	0	1064	stage iib	t2	n1a	m0	female	NA	infiltrating ductal carcinoma	yes	3
tcga-a2-a3xz	46	0	1532	stage i	t1c	n0	m0	female	yes	infiltrating ductal carcinoma	yes	0
tcga-a2-a3y0	57	0	1167	stage iib	t2	n1a	m0	female	yes	infiltrating ductal carcinoma	yes	1
tcga-a2-a4rw	49	0	222	stage iiic	t2	n3a	m0	female	NA	infiltrating lobular carcinoma	yes	27
tcga-a2-a4rx	67	0	742	stage iia	t2	n0	m0	female	NA	other specify	yes	0
tcga-a2-a4ry	46	0	648	stage iiic	t3	n3a	m0	female	yes	infiltrating lobular carcinoma	yes	18
tcga-a2-a4s0	77	0	706	stage iia	t2	n0	m0	female	yes	mucinous carcinoma	yes	0
tcga-a2-a4s1	66	0	820	stage iia	t2	n0	m0	female	yes	other specify	yes	0
tcga-a2-a4s2	62	0	643	stage iiia	t3	n2	m0	female	yes	infiltrating lobular carcinoma	yes	5
tcga-a2-a4s3	59	0	666	stage iib	t2	n1a	m0	female	NA	infiltrating ductal carcinoma	yes	2
tcga-a7-a0cd	66	0	1165	stage i	t1	n0	m0	female	NA	infiltrating ductal carcinoma	no	0
tcga-a7-a0ce	57	0	1074	stage iia	t2	n0 (i-)	m0	female	NA	infiltrating ductal carcinoma	no	0
tcga-a7-a0cg	78	0	1043	stage iia	t2	n0 (i-)	m0	female	NA	mixed histology (please specify)	no	0
tcga-a7-a0ch	79	0	1079	stage iia	t2	n0 (i-)	m0	female	NA	infiltrating ductal carcinoma	yes	0
tcga-a7-a0cj	57	0	931	stage iia	t2	n0 (i-)	m0	female	NA	infiltrating ductal carcinoma	no	0
tcga-a7-a0d9	37	0	1139	stage iia	t2	n0 (i-)	m0	female	NA	infiltrating ductal carcinoma	yes	0
tcga-a7-a0da	62	0	1085	stage iia	t2	n0 (i-)	m0	female	NA	infiltrating ductal carcinoma	no	0
tcga-a7-a0db	56	0	1007	stage iia	t2	n0 (i-)	m0	female	NA	infiltrating ductal carcinoma	no	0
tcga-a7-a0dc	63	0	906	stage ia	t1c	n0 (i-)	m0	female	NA	infiltrating ductal carcinoma	no	0
tcga-a7-a13d	46	0	965	stage iia	t2	n0 (i-)	m0	female	NA	infiltrating ductal carcinoma	no	0
tcga-a7-a13e	62	1	614	stage iib	t2	n1	mx	female	NA	infiltrating ductal carcinoma	no	2
tcga-a7-a13f	44	0	765	stage iiia	t3	n1a	m0	female	NA	infiltrating ductal carcinoma	no	3
tcga-a7-a13g	79	0	718	stage iia	t2	n0	mx	female	NA	infiltrating ductal carcinoma	yes	0
tcga-a7-a13h	61	0	899	stage iib	t2	n1a	mx	female	NA	infiltrating lobular carcinoma	yes	2
tcga-a7-a26e	71	0	954	stage iiia	t3	n1a	mx	female	NA	infiltrating lobular carcinoma	no	0
tcga-a7-a26f	55	0	738	stage ia	t1	n0	m0	female	NA	other specify	no	0
tcga-a7-a26g	50	0	722	stage iia	t2	n0 (i+)	m0	female	NA	other specify	yes	0
tcga-a7-a26h	72	0	724	stage iia	t1	n1a	m0	female	NA	infiltrating ductal carcinoma	yes	0
tcga-a7-a26i	65	0	661	stage iia	t2	n0	m0	female	NA	infiltrating ductal carcinoma	no	0
tcga-a7-a26j	49	0	627	stage iia	t2	n0	m0	female	NA	infiltrating ductal carcinoma	yes	0
tcga-a7-a2kd	53	0	679	stage iiia	t2	n2a	mx	female	NA	infiltrating ductal carcinoma	no	8
tcga-a7-a3iy	71	0	345	stage i	t1c	n0	m0	female	NA	mucinous carcinoma	no	0
tcga-a7-a3iz	62	0	322	stage iia	t2	n0 (i+)	m0	female	NA	infiltrating lobular carcinoma	yes	NA
tcga-a7-a3j0	62	0	313	stage iia	t2	n0	m0	female	NA	mucinous carcinoma	no	0
tcga-a7-a3j1	63	0	343	stage ia	t1c	n0	mx	female	NA	infiltrating lobular carcinoma	yes	0
tcga-a7-a3rf	79	0	408	stage iia	t2	n0	m0	female	NA	mucinous carcinoma	yes	0
tcga-a7-a425	70	0	447	stage iiic	t3	n3a	mx	female	yes	infiltrating lobular carcinoma	yes	12
tcga-a7-a426	50	0	364	stage iiic	t3	n3a	mx	female	yes	infiltrating lobular carcinoma	yes	13
tcga-a7-a4sa	40	0	454	stage iib	t2	n1a	m0	female	yes	infiltrating lobular carcinoma	yes	1
tcga-a7-a4sb	56	0	418	stage iiia	t3	n1mi	m0	female	yes	infiltrating lobular carcinoma	yes	0
tcga-a7-a4sc	62	0	446	stage iib	t3	n0	mx	female	yes	infiltrating lobular carcinoma	yes	0
tcga-a7-a4sd	52	0	441	stage iia	t2	n0	m0	female	yes	infiltrating ductal carcinoma	yes	0
tcga-a7-a4se	54	0	644	stage iia	t2	n0	m0	female	yes	infiltrating ductal carcinoma	yes	0
tcga-a7-a4sf	54	0	545	stage iia	t2	n0	m0	female	yes	infiltrating ductal carcinoma	yes	0
tcga-a7-a56d	84	0	448	stage iia	t2	n0	m0	female	yes	infiltrating ductal carcinoma	yes	0
tcga-a7-a5zv	62	0	368	stage iia	t2	n0	m0	female	yes	infiltrating carcinoma nos	yes	0
tcga-a7-a5zw	47	0	326	stage iia	t1c	n1a	m0	female	yes	infiltrating ductal carcinoma	yes	1
tcga-a7-a5zx	48	0	336	stage iiic	t2	n3a	m0	female	yes	infiltrating lobular carcinoma	yes	21
tcga-a7-a6vv	51	0	313	stage iia	t2	n0	m0	female	yes	infiltrating ductal carcinoma	yes	0
tcga-a7-a6vw	48	0	285	stage iia	t2	n0	m0	female	yes	infiltrating ductal carcinoma	yes	0
tcga-a7-a6vx	68	0	317	stage iia	t2	n0	m0	female	yes	infiltrating ductal carcinoma	yes	0
tcga-a7-a6vy	48	0	266	stage iib	t2	n1	m0	female	yes	infiltrating ductal carcinoma	yes	2
tcga-a8-a06n	66	0	0	stage iiib	t4b	n0	m0	female	NA	infiltrating ductal carcinoma	yes	NA
tcga-a8-a06o	60	0	396	stage i	t1c	n0	m0	female	NA	infiltrating ductal carcinoma	yes	NA
tcga-a8-a06p	63	0	396	stage iiia	t1c	n2a	m0	female	NA	infiltrating ductal carcinoma	yes	NA
tcga-a8-a06q	63	0	31	stage iiia	t3	n2	m0	female	NA	infiltrating ductal carcinoma	yes	NA
tcga-a8-a06r	69	0	547	stage iib	t2	n1a	m0	female	NA	infiltrating ductal carcinoma	yes	NA
tcga-a8-a06t	74	0	1614	stage iiia	t3	n1a	m0	female	NA	infiltrating ductal carcinoma	yes	NA
tcga-a8-a06u	80	1	883	stage iib	t2	n1a	m0	female	NA	infiltrating ductal carcinoma	yes	NA
tcga-a8-a06x	77	1	943	stage iib	t3	n0	m0	female	NA	infiltrating ductal carcinoma	yes	NA
tcga-a8-a06y	66	0	791	stage iia	t2	n0	m0	female	NA	infiltrating ductal carcinoma	yes	NA
tcga-a8-a06z	84	0	31	stage iib	t3	n0	m0	female	NA	infiltrating ductal carcinoma	yes	NA
tcga-a8-a075	42	0	518	stage iib	t2	n1a	m0	female	NA	infiltrating ductal carcinoma	yes	NA
tcga-a8-a076	66	0	1642	stage iia	t2	n0	m0	female	NA	infiltrating ductal carcinoma	yes	NA
tcga-a8-a079	69	0	274	stage iiib	t4b	n3	m0	female	NA	infiltrating ductal carcinoma	yes	NA
tcga-a8-a07b	69	0	1308	stage iia	t2	n0	m0	female	NA	infiltrating ductal carcinoma	yes	NA
tcga-a8-a07c	57	0	1034	stage iia	t2	n0	m0	female	NA	infiltrating ductal carcinoma	yes	NA
tcga-a8-a07e	81	0	608	stage x	t4b	n3a	mx	female	NA	infiltrating ductal carcinoma	yes	NA
tcga-a8-a07f	65	0	577	stage iib	t2	n1a	m0	female	NA	infiltrating ductal carcinoma	yes	NA
tcga-a8-a07g	65	0	577	stage iia	t1c	n1a	m0	female	NA	infiltrating ductal carcinoma	yes	NA
tcga-a8-a07i	69	0	426	stage iiia	t2	n2a	m0	female	NA	infiltrating ductal carcinoma	yes	NA
tcga-a8-a07j	35	0	365	stage iib	t2	n1a	m0	female	NA	infiltrating ductal carcinoma	yes	NA
tcga-a8-a07l	58	0	975	stage iiia	t3	n1a	m0	female	NA	infiltrating ductal carcinoma	yes	NA
tcga-a8-a07o	51	0	304	stage iia	t2	n0	m0	female	NA	infiltrating ductal carcinoma	yes	NA
tcga-a8-a07p	68	0	334	stage iib	t2	n1	m0	female	NA	infiltrating ductal carcinoma	yes	NA
tcga-a8-a07r	80	0	273	stage iiic	t2	n3a	m0	female	NA	infiltrating ductal carcinoma	yes	NA
tcga-a8-a07s	73	0	243	stage iia	t2	n0	m0	female	NA	mixed histology (please specify)	yes	NA
tcga-a8-a07u	66	0	760	stage iiia	t2	n2a	m0	female	NA	infiltrating ductal carcinoma	yes	NA
tcga-a8-a07w	76	0	304	stage iv	t2	nx	m1	female	NA	infiltrating ductal carcinoma	yes	NA
tcga-a8-a07z	85	0	1371	stage iia	t2	n0	m0	female	NA	infiltrating ductal carcinoma	yes	NA
tcga-a8-a081	80	0	0	stage iia	t2	n0	m0	female	NA	infiltrating ductal carcinoma	yes	NA
tcga-a8-a082	58	0	549	stage iib	t2	n1a	m0	female	NA	infiltrating ductal carcinoma	yes	NA
tcga-a8-a083	67	0	0	stage iib	t3	n0	m0	female	NA	infiltrating ductal carcinoma	yes	NA
tcga-a8-a084	81	0	458	stage iib	t2	n1a	m0	female	NA	infiltrating ductal carcinoma	yes	NA
tcga-a8-a085	44	0	1124	stage iib	t2	n1a	m0	male	NA	infiltrating ductal carcinoma	yes	NA
tcga-a8-a086	59	0	396	stage iia	t1c	n1a	m0	female	NA	infiltrating ductal carcinoma	yes	NA
tcga-a8-a08a	89	0	30	stage i	t1c	n0	m0	female	NA	infiltrating ductal carcinoma	yes	NA
tcga-a8-a08b	52	0	1156	stage iia	t2	n0	m0	female	NA	infiltrating ductal carcinoma	yes	NA
tcga-a8-a08c	65	0	881	stage iia	t2	n0	m0	female	NA	infiltrating ductal carcinoma	yes	NA
tcga-a8-a08f	59	0	1004	stage iiic	t2	n3a	m0	female	NA	infiltrating ductal carcinoma	yes	NA
tcga-a8-a08g	41	0	607	stage iia	t2	n0	m0	female	NA	infiltrating ductal carcinoma	yes	NA
tcga-a8-a08h	66	0	0	stage iia	t2	n0	m0	female	NA	infiltrating ductal carcinoma	yes	NA
tcga-a8-a08i	53	0	365	stage iia	t2	n0	m0	female	NA	infiltrating ductal carcinoma	yes	NA
tcga-a8-a08j	52	1	1127	stage iv	t4b	n3	m1	female	NA	infiltrating ductal carcinoma	yes	NA
tcga-a8-a08l	89	1	304	stage iiia	t3	n2a	m0	female	NA	infiltrating ductal carcinoma	yes	NA
tcga-a8-a08o	45	0	943	stage iv	t2	n3a	m1	female	NA	infiltrating ductal carcinoma	yes	NA
tcga-a8-a08p	70	0	943	stage iiia	t2	n2a	m0	female	NA	infiltrating ductal carcinoma	yes	NA
tcga-a8-a08r	52	0	30	stage iib	t2	n1a	m0	female	NA	infiltrating ductal carcinoma	yes	NA
tcga-a8-a08s	71	0	1004	stage iia	t1c	n1	m0	female	NA	infiltrating ductal carcinoma	yes	NA
tcga-a8-a08t	64	1	3409	stage iv	t2	n1a	m1	female	NA	infiltrating ductal carcinoma	yes	NA
tcga-a8-a08x	42	0	1308	stage iiic	t4d	n3a	m0	female	NA	infiltrating ductal carcinoma	yes	NA
tcga-a8-a08z	76	0	1217	stage iiib	t4b	n3a	m0	female	NA	infiltrating ductal carcinoma	yes	NA
tcga-a8-a090	74	0	0	stage iia	t2	n0	m0	female	NA	infiltrating ductal carcinoma	yes	NA
tcga-a8-a091	61	0	1004	stage iia	t2	n0	m0	female	NA	infiltrating ductal carcinoma	yes	NA
tcga-a8-a092	48	0	942	stage iiia	t2	n2a	m0	female	NA	infiltrating ductal carcinoma	yes	NA
tcga-a8-a093	61	0	546	stage iia	t2	n0	m0	female	NA	infiltrating ductal carcinoma	yes	NA
tcga-a8-a094	75	0	0	stage iia	t2	n0	m0	female	NA	infiltrating ductal carcinoma	yes	NA
tcga-a8-a095	45	0	1277	stage i	t1c	n0	m0	female	NA	infiltrating ductal carcinoma	yes	NA
tcga-a8-a096	73	0	0	stage iia	t2	n0	m0	female	NA	infiltrating ductal carcinoma	yes	NA
tcga-a8-a097	65	0	365	stage iib	t2	n1	m0	female	NA	infiltrating ductal carcinoma	yes	NA
tcga-a8-a099	76	0	304	stage x	t4b	n3a	mx	female	NA	infiltrating ductal carcinoma	yes	NA
tcga-a8-a09a	40	0	304	stage x	t2	nx	m0	female	NA	infiltrating ductal carcinoma	yes	NA
tcga-a8-a09b	58	0	365	stage iiib	t4b	n1a	m0	female	NA	infiltrating ductal carcinoma	yes	NA
tcga-a8-a09c	69	0	31	stage x	t2	n0	mx	female	NA	infiltrating ductal carcinoma	yes	NA
tcga-a8-a09d	47	0	1522	stage iib	t2	n1	m0	female	NA	infiltrating ductal carcinoma	yes	NA
tcga-a8-a09e	73	0	1492	stage iiib	t4b	n1a	m0	female	NA	infiltrating ductal carcinoma	yes	NA
tcga-a8-a09g	79	0	0	stage iiic	t3	n3a	m0	female	NA	infiltrating ductal carcinoma	yes	NA
tcga-a8-a09i	84	0	1371	stage iia	t2	n0	m0	female	NA	infiltrating ductal carcinoma	yes	NA
tcga-a8-a09k	68	0	912	stage iia	t1c	n1	m0	female	NA	infiltrating ductal carcinoma	yes	NA
tcga-a8-a09m	75	0	1006	stage iiic	t2	n3a	m0	female	NA	infiltrating ductal carcinoma	yes	NA
tcga-a8-a09n	57	0	31	stage iiic	t2	n3a	m0	female	NA	infiltrating ductal carcinoma	yes	NA
tcga-a8-a09q	83	0	761	stage iiib	t4b	n2a	m0	female	NA	infiltrating ductal carcinoma	yes	NA
tcga-a8-a09r	82	0	273	stage iib	t2	n1	m0	female	NA	infiltrating ductal carcinoma	yes	NA
tcga-a8-a09t	68	0	579	stage x	t1c	n0	mx	female	NA	infiltrating lobular carcinoma	yes	NA
tcga-a8-a09v	51	0	457	stage iia	t2	n0	m0	female	NA	infiltrating lobular carcinoma	yes	NA
tcga-a8-a09w	70	0	30	stage iiib	t2	n3	m0	female	NA	infiltrating lobular carcinoma	yes	NA
tcga-a8-a09x	62	1	426	stage iiic	t2	n3a	m0	female	NA	infiltrating lobular carcinoma	yes	NA
tcga-a8-a09z	83	0	0	stage iib	t3	n0	m0	female	NA	infiltrating lobular carcinoma	yes	NA
tcga-a8-a0a1	84	0	365	stage iia	t2	n0	m0	female	NA	infiltrating lobular carcinoma	yes	NA
tcga-a8-a0a2	66	0	579	stage iia	t2	n0	m0	female	NA	infiltrating lobular carcinoma	yes	NA
tcga-a8-a0a4	73	0	396	stage iia	t2	n0	m0	female	NA	infiltrating lobular carcinoma	yes	NA
tcga-a8-a0a6	64	0	640	stage iiic	t2	n3a	m0	female	NA	infiltrating lobular carcinoma	yes	NA
tcga-a8-a0a7	57	0	30	stage iib	t2	n1a	m0	female	NA	infiltrating lobular carcinoma	yes	NA
tcga-a8-a0a9	80	0	822	stage iia	t2	n0	m0	female	NA	infiltrating ductal carcinoma	yes	NA
tcga-a8-a0ab	54	0	518	stage iia	t2	n0	m0	female	NA	infiltrating lobular carcinoma	yes	NA
tcga-a8-a0ad	83	0	1157	stage i	t1c	n0	m0	female	NA	mixed histology (please specify)	yes	NA
tcga-ac-a23c	62	0	29	stage iib	t2	n1	mx	female	NA	infiltrating ductal carcinoma	yes	1
tcga-ac-a23e	50	0	72	stage iib	t2	n1	mx	female	NA	infiltrating ductal carcinoma	yes	1
tcga-ac-a23g	76	0	330	stage iia	t1c	n1	mx	female	NA	infiltrating lobular carcinoma	yes	2
tcga-ac-a23h	90	1	174	stage iia	t2	nx	m0	female	NA	infiltrating ductal carcinoma	yes	NA
tcga-ac-a2b8	84	0	45	stage iib	t3	n0 (i-)	m0	female	NA	infiltrating lobular carcinoma	yes	0
tcga-ac-a2bk	78	0	1172	stage iiia	t2	n2a	mx	female	NA	infiltrating ductal carcinoma	yes	6
tcga-ac-a2bm	41	0	3022	stage iib	t2	n1a	mx	female	NA	infiltrating ductal carcinoma	yes	1
tcga-ac-a2fb	65	0	1234	stage iia	t2	n0	mx	female	NA	infiltrating lobular carcinoma	yes	0
tcga-ac-a2ff	NA	0	1686	stage iib	t2	n1	mx	female	NA	infiltrating lobular carcinoma	yes	3
tcga-ac-a2fg	79	0	1125	stage iib	t2	n1a	mx	female	NA	infiltrating lobular carcinoma	yes	1
tcga-ac-a2fk	45	0	1180	stage iiic	t2	n3a	m0	female	NA	infiltrating lobular carcinoma	yes	3
tcga-ac-a2fm	87	1	792	stage iib	t2	n1mi	m0	female	NA	infiltrating lobular carcinoma	yes	0
tcga-ac-a2fo	65	0	1542	stage iib	t2	n1	mx	female	NA	infiltrating lobular carcinoma	yes	2
tcga-ac-a2qh	58	0	1005	stage iib	t3	n0	mx	female	NA	other specify	yes	0
tcga-ac-a2qi	76	0	28	stage iiia	t3	n1a	mx	female	NA	infiltrating lobular carcinoma	yes	2
tcga-ac-a2qj	48	0	69	stage iiib	t4b	n0	m0	female	NA	other specify	yes	0
tcga-ac-a3bb	46	0	987	stage iiia	t3	n2a	mx	female	NA	infiltrating lobular carcinoma	yes	5
tcga-ac-a3hn	87	0	496	stage iib	t2	n1a	mx	female	NA	infiltrating lobular carcinoma	yes	2
tcga-ac-a3od	68	0	451	stage iib	t2	n1mi	mx	female	NA	infiltrating lobular carcinoma	yes	1
tcga-ac-a3qp	79	0	675	stage iib	t2	n1mi	mx	female	NA	infiltrating lobular carcinoma	yes	1
tcga-ac-a3tn	75	0	456	stage iib	t3	n0	mx	female	NA	infiltrating lobular carcinoma	yes	0
tcga-ac-a3w5	65	0	504	stage iia	t2	n0	mx	female	NA	infiltrating lobular carcinoma	yes	0
tcga-ac-a3w6	90	0	602	stage iiia	t3	n1	mx	female	NA	infiltrating lobular carcinoma	yes	3
tcga-ac-a3yi	74	0	707	stage iiic	t1c	n3a	mx	female	NA	infiltrating lobular carcinoma	yes	12
tcga-ac-a3yj	66	0	754	stage iia	t2	n0 (i-)	mx	female	NA	other specify	yes	0
tcga-ac-a5xs	74	0	47	stage iia	t2	n0	mx	female	NA	infiltrating lobular carcinoma	yes	0
tcga-ac-a62v	58	1	348	stage iv	t2	n1a	m1	male	NA	infiltrating ductal carcinoma	yes	3
tcga-ac-a62x	72	0	417	stage iia	t2	n0	mx	female	NA	infiltrating ductal carcinoma	yes	0
tcga-ac-a62y	79	0	530	stage iib	t2	n1	mx	female	NA	infiltrating lobular carcinoma	yes	1
tcga-ac-a6iv	47	0	568	stage iib	t2	n1	mx	female	NA	infiltrating lobular carcinoma	yes	1
tcga-ac-a6iw	73	0	413	stage iia	t2	n0 (i-)	mx	female	NA	infiltrating ductal carcinoma	yes	0
tcga-ac-a6ix	49	0	373	stage iiic	t2	n3a	mx	female	NA	infiltrating lobular carcinoma	yes	19
tcga-ac-a6no	43	0	51	stage iib	t2	n1a	mx	female	NA	infiltrating ductal carcinoma	yes	2
tcga-ac-a7vb	51	0	250	stage iia	t1c	n1a	mx	female	NA	infiltrating ductal carcinoma	yes	3
tcga-ac-a7vc	56	0	1	stage iib	t3	n0	mx	female	NA	metaplastic carcinoma	yes	0
tcga-ac-a8op	72	0	614	stage ia	t1c	n0 (i-)	mx	female	NA	infiltrating ductal carcinoma	yes	0
tcga-ac-a8oq	72	0	34	stage iib	t2	n1a	mx	female	NA	infiltrating ductal carcinoma	yes	1
tcga-ac-a8or	75	0	40	stage ia	t1c	n0 (i-)	mx	female	NA	mucinous carcinoma	yes	0
tcga-ac-a8os	71	0	70	stage iia	t2	n0 (i-)	mx	female	NA	infiltrating lobular carcinoma	yes	0
tcga-an-a03x	74	0	10	stage iia	t2	n0	m0	female	NA	infiltrating ductal carcinoma	yes	0
tcga-an-a03y	66	0	10	stage iia	t2	n0	m0	female	NA	infiltrating ductal carcinoma	yes	0
tcga-an-a041	29	0	7	stage iib	t2	n1a	m0	female	NA	infiltrating ductal carcinoma	yes	1
tcga-an-a046	68	0	10	stage iia	t2	n0	m0	female	NA	infiltrating ductal carcinoma	yes	0
tcga-an-a049	62	0	19	stage iia	t2	n0	m0	female	NA	infiltrating ductal carcinoma	yes	0
tcga-an-a04a	36	0	90	stage iiia	t2	n2	m0	female	NA	infiltrating ductal carcinoma	yes	4
tcga-an-a04c	51	0	54	stage iib	t2	n1	m0	female	NA	infiltrating ductal carcinoma	yes	2
tcga-an-a04d	58	0	52	stage iib	t2	n1	m0	female	NA	infiltrating ductal carcinoma	yes	2
tcga-an-a0aj	79	0	303	stage iib	t3	n0	m0	female	NA	infiltrating ductal carcinoma	yes	0
tcga-an-a0ak	76	0	224	stage iia	t2	n0	m0	female	NA	infiltrating ductal carcinoma	yes	0
tcga-an-a0al	41	0	198	stage iiib	t4	n0	m0	female	NA	infiltrating ductal carcinoma	yes	0
tcga-an-a0am	56	0	5	stage iia	t2	n0	m0	female	NA	infiltrating ductal carcinoma	yes	0
tcga-an-a0ar	55	0	10	stage iia	t2	n0	m0	female	NA	infiltrating ductal carcinoma	yes	0
tcga-an-a0as	70	0	10	stage iiia	t2	n2	m0	female	NA	infiltrating ductal carcinoma	yes	4
tcga-an-a0at	62	0	10	stage iia	t2	n0	m0	female	NA	infiltrating ductal carcinoma	yes	0
tcga-an-a0fd	71	0	196	stage iia	t2	n0	m0	female	NA	infiltrating ductal carcinoma	yes	0
tcga-an-a0ff	32	0	172	stage ia	t1b	n0	m0	female	NA	infiltrating ductal carcinoma	yes	0
tcga-an-a0fj	59	0	242	stage iv	t2	n2	m1	female	NA	infiltrating ductal carcinoma	yes	8
tcga-an-a0fk	88	0	213	stage iiib	t4	n0	m0	female	NA	infiltrating ductal carcinoma	yes	0
tcga-an-a0fl	62	0	231	stage iia	t2	n0	m0	female	NA	infiltrating ductal carcinoma	yes	0
tcga-an-a0fn	61	0	218	stage ib	t1c	n0	m0	female	NA	infiltrating ductal carcinoma	yes	0
tcga-an-a0fs	55	0	191	stage ib	t1c	n0	m0	female	NA	infiltrating ductal carcinoma	yes	0
tcga-an-a0ft	63	0	214	stage iib	t2	n1	m0	female	NA	infiltrating ductal carcinoma	yes	1
tcga-an-a0fv	58	0	10	stage iia	t2	n0	m0	female	NA	infiltrating ductal carcinoma	yes	0
tcga-an-a0fw	67	0	11	stage iiia	t2	n2	m0	female	NA	infiltrating ductal carcinoma	yes	2
tcga-an-a0fx	52	0	10	stage iia	t2	n0	m0	female	NA	infiltrating ductal carcinoma	yes	0
tcga-an-a0fy	55	0	10	stage ib	t1c	n0	m0	female	NA	infiltrating ductal carcinoma	yes	0
tcga-an-a0fz	45	0	10	stage iiia	t2	n2	m0	female	NA	infiltrating ductal carcinoma	yes	1
tcga-an-a0g0	56	0	16	stage iia	t2	n0	m0	female	NA	infiltrating ductal carcinoma	yes	0
tcga-an-a0xl	61	0	10	stage iia	t2	n0	m0	female	NA	infiltrating ductal carcinoma	yes	0
tcga-an-a0xn	68	0	10	stage iiia	t2	n2	m0	female	NA	infiltrating ductal carcinoma	yes	1
tcga-an-a0xo	59	0	375	stage iiia	t2	n2	m0	female	NA	infiltrating ductal carcinoma	yes	2
tcga-an-a0xp	69	0	9	stage iiia	t2	n2	m0	female	NA	infiltrating ductal carcinoma	yes	1
tcga-an-a0xr	55	0	10	stage iiia	t2	n2	m0	female	NA	infiltrating ductal carcinoma	yes	7
tcga-an-a0xs	63	0	10	stage iiia	t2	n2	m0	female	NA	infiltrating ductal carcinoma	yes	1
tcga-an-a0xt	54	0	10	stage iiia	t2	n2	m0	female	NA	infiltrating ductal carcinoma	yes	1
tcga-an-a0xu	54	0	10	stage iia	t2	n0	m0	female	NA	infiltrating ductal carcinoma	yes	0
tcga-an-a0xv	67	0	162	stage iiia	t2	n2	m0	female	NA	infiltrating ductal carcinoma	yes	7
tcga-an-a0xw	36	0	170	stage iiia	t2	n2	m0	female	NA	infiltrating ductal carcinoma	yes	1
tcga-ao-a03l	34	0	2442	stage iiia	t3	n2	m0	female	NA	infiltrating ductal carcinoma	no	4
tcga-ao-a03m	29	0	1866	stage i	t1c	n0 (i-)	m0	female	NA	infiltrating ductal carcinoma	yes	0
tcga-ao-a03n	59	0	2031	stage iib	t2	n1a	m0	female	NA	infiltrating ductal carcinoma	yes	2
tcga-ao-a03o	69	1	2483	stage iia	t2	n0 (i-)	m0	female	NA	infiltrating ductal carcinoma	yes	0
tcga-ao-a03p	54	1	2911	stage iib	t2	n1	m0	female	NA	infiltrating ductal carcinoma	no	0
tcga-ao-a03r	57	0	2091	stage iib	t2	n1a	m0	female	NA	infiltrating ductal carcinoma	no	3
tcga-ao-a03t	42	0	1456	stage iib	t2	n1a	m0	female	NA	infiltrating ductal carcinoma	yes	2
tcga-ao-a03u	31	1	1793	stage i	t1c	n0 (i-)	m0	female	NA	other specify	yes	0
tcga-ao-a03v	41	0	886	stage i	t1c	n0 (i-)	m0	female	NA	infiltrating ductal carcinoma	yes	0
tcga-ao-a0j2	41	0	997	stage ia	t1c	n0 (i-)	m0	female	NA	infiltrating ductal carcinoma	yes	0
tcga-ao-a0j3	67	0	651	stage iib	t2	n1b	m0	female	NA	other specify	no	1
tcga-ao-a0j4	41	0	1587	stage ia	t1c	n0 (i-)	m0	female	NA	infiltrating ductal carcinoma	no	0
tcga-ao-a0j5	48	1	792	stage iv	t4	n1a	m1	female	NA	other specify	yes	2
tcga-ao-a0j6	61	0	1140	stage iia	t2	n0 (i-)	m0	female	NA	infiltrating ductal carcinoma	no	0
tcga-ao-a0j7	71	0	618	stage iib	t2	n1	m0	female	NA	other specify	no	3
tcga-ao-a0j8	61	0	680	stage iia	t2	n0 (i+)	m0	female	NA	infiltrating lobular carcinoma	no	0
tcga-ao-a0j9	61	0	1613	stage iiic	t2	n3	m0	female	NA	infiltrating lobular carcinoma	no	15
tcga-ao-a0ja	36	0	655	stage iiic	t2	n3	m0	female	NA	infiltrating ductal carcinoma	yes	11
tcga-ao-a0jb	50	0	1542	stage iiia	t3	n1a	m0	female	NA	infiltrating ductal carcinoma	no	1
tcga-ao-a0jc	64	0	1547	stage iia	t2	n0 (i-)	m0	female	NA	infiltrating ductal carcinoma	no	0
tcga-ao-a0jd	59	0	2190	stage iiia	t3	n1a	m0	female	NA	infiltrating ductal carcinoma	no	3
tcga-ao-a0je	53	0	2335	stage iiia	t2	n2a	m0	female	NA	infiltrating ductal carcinoma	no	8
tcga-ao-a0jf	68	0	650	stage iia	t1c	n1a	m0	female	NA	infiltrating ductal carcinoma	no	2
tcga-ao-a0jg	49	0	798	stage iiia	t2	n2a	m0	female	NA	other specify	no	4
tcga-ao-a0ji	56	0	1528	stage iia	t1c	n1	m0	female	NA	infiltrating ductal carcinoma	yes	0
tcga-ao-a0jj	54	0	1887	stage iib	t2	n1a	m0	female	NA	infiltrating lobular carcinoma	no	2
tcga-ao-a0jl	59	0	1683	stage iiia	t2	n2a	m0	female	NA	infiltrating ductal carcinoma	no	7
tcga-ao-a0jm	40	0	2184	stage iib	t2	n1	m0	female	NA	infiltrating ductal carcinoma	no	2
tcga-ao-a124	38	0	3120	stage iia	t2	n0 (i-)	m0	female	NA	other specify	yes	0
tcga-ao-a125	72	0	3019	stage iia	t2	n0 (i-)	m0	female	NA	other specify	yes	0
tcga-ao-a126	39	0	3307	stage iia	t2	n0 (i-)	m0	female	NA	infiltrating ductal carcinoma	yes	0
tcga-ao-a128	61	0	3248	stage iia	t2	n0 (i-)	m0	female	NA	infiltrating ductal carcinoma	no	0
tcga-ao-a129	29	0	3286	stage iib	t2	n1a	m0	female	NA	infiltrating ductal carcinoma	no	2
tcga-ao-a12a	47	0	2755	stage iia	t2	n0 (i+)	m0	female	NA	infiltrating ductal carcinoma	yes	0
tcga-ao-a12b	63	0	2989	stage iia	t2	n0 (i-)	m0	female	NA	infiltrating ductal carcinoma	yes	0
tcga-ao-a12c	42	0	1994	stage iib	t2	n1a	m0	female	NA	infiltrating ductal carcinoma	no	2
tcga-ao-a12d	43	0	1948	stage iia	t1c	n1a	m0	female	NA	infiltrating ductal carcinoma	no	1
tcga-ao-a12e	51	0	1743	stage iib	t3	n0 (i+)	m0	female	NA	infiltrating lobular carcinoma	no	0
tcga-ao-a12f	36	0	1471	stage iia	t2	n0 (i-)	m0	female	NA	infiltrating ductal carcinoma	no	0
tcga-ao-a12g	75	0	1266	stage iia	t2	n0 (i+)	m0	female	NA	other specify	yes	0
tcga-ao-a12h	69	0	863	stage iia	t2	n0 (i-)	m0	female	NA	mixed histology (please specify)	yes	0
tcga-ao-a1ko	46	0	448	stage iib	t3	n0 (i+)	m0	female	NA	infiltrating lobular carcinoma	yes	0
tcga-ao-a1kp	77	0	2513	stage iia	t1	n1	m0	female	NA	infiltrating ductal carcinoma	yes	0
tcga-ao-a1kq	84	0	1882	stage iiib	t4	n1	m0	male	NA	infiltrating ductal carcinoma	yes	2
tcga-ao-a1kr	51	0	2141	stage iia	t2	n0	m0	female	NA	infiltrating ductal carcinoma	yes	0
tcga-ao-a1ks	69	0	16	stage iia	t2	n0 (i-)	m0	female	NA	infiltrating lobular carcinoma	no	0
tcga-ao-a1kt	78	0	541	stage iia	t1	n1	m0	female	NA	infiltrating ductal carcinoma	no	1
tcga-aq-a04h	61	0	754	stage iiia	t2	n2a	mx	female	NA	infiltrating ductal carcinoma	no	4
tcga-aq-a04j	45	0	819	stage iia	t2	n0 (i+)	m0	female	NA	infiltrating ductal carcinoma	yes	0
tcga-aq-a04l	48	0	3957	stage iia	t2	n0 (i-)	mx	female	NA	infiltrating ductal carcinoma	yes	0
tcga-aq-a0y5	70	1	172	stage iiia	t2	n2a	mx	female	NA	infiltrating ductal carcinoma	yes	5
tcga-aq-a1h2	84	0	475	stage iiia	t2	n2a	mx	female	NA	infiltrating ductal carcinoma	no	13
tcga-aq-a1h3	49	0	989	stage iiic	t2	n3a	mx	female	NA	infiltrating ductal carcinoma	no	14
tcga-aq-a54n	51	0	78	stage iia	t2	n0	m0	female	yes	infiltrating ductal carcinoma	yes	0
tcga-aq-a54o	51	0	1001	stage iia	t2	n0	m0	male	yes	infiltrating ductal carcinoma	yes	0
tcga-aq-a7u7	55	1	584	stage iiia	t2	n2a	m0	female	yes	infiltrating lobular carcinoma	yes	4
tcga-ar-a0tp	43	0	3386	stage iia	t2	n0	m0	female	NA	infiltrating ductal carcinoma	no	0
tcga-ar-a0tq	27	0	2240	stage iiia	t3	n1	m0	female	NA	infiltrating ductal carcinoma	no	2
tcga-ar-a0tr	68	1	160	stage iib	t2	n1	m0	female	NA	infiltrating ductal carcinoma	yes	1
tcga-ar-a0ts	46	0	2275	stage iib	t2	n1	m0	female	NA	infiltrating ductal carcinoma	no	2
tcga-ar-a0tt	53	0	2636	stage iiia	t2	n2	m0	female	NA	infiltrating ductal carcinoma	no	5
tcga-ar-a0tu	35	0	417	stage iia	t2	n0	m0	female	NA	infiltrating ductal carcinoma	yes	0
tcga-ar-a0tv	66	0	1288	stage iia	t2	n0	m0	female	NA	infiltrating ductal carcinoma	yes	0
tcga-ar-a0tw	50	0	3009	stage iiia	t3	n1	m0	female	NA	infiltrating ductal carcinoma	yes	3
tcga-ar-a0tx	64	0	1972	stage iia	t1	n1	m0	female	NA	infiltrating ductal carcinoma	yes	3
tcga-ar-a0ty	54	1	1699	stage iia	t2	n0	m0	female	NA	infiltrating ductal carcinoma	yes	0
tcga-ar-a0tz	43	1	3262	stage iiia	t2	n2	m1	female	NA	infiltrating ductal carcinoma	no	6
tcga-ar-a0u0	73	0	1988	stage iib	t2	n1	m0	female	NA	infiltrating ductal carcinoma	no	0
tcga-ar-a0u2	47	1	2551	stage iiia	t2	n2	m0	female	NA	infiltrating ductal carcinoma	no	4
tcga-ar-a0u3	59	0	3468	stage iib	t2	n1	m0	female	NA	infiltrating ductal carcinoma	no	1
tcga-ar-a0u4	54	0	2615	stage iia	t2	n0	m0	female	NA	infiltrating ductal carcinoma	yes	0
tcga-ar-a1ah	51	0	2298	stage iib	t2	n1	m0	female	NA	infiltrating ductal carcinoma	yes	1
tcga-ar-a1ai	47	0	1881	stage iia	t2	n0	m0	female	NA	medullary carcinoma	yes	0
tcga-ar-a1aj	83	0	1605	stage i	t1	n0	m0	female	NA	infiltrating ductal carcinoma	no	0
tcga-ar-a1ak	70	0	1559	stage i	t1	n0	m0	female	NA	infiltrating lobular carcinoma	yes	0
tcga-ar-a1al	60	0	1485	stage iiia	t3	n1	m0	female	NA	infiltrating lobular carcinoma	no	3
tcga-ar-a1am	52	0	2315	stage iiia	t3	n1	m0	female	yes	infiltrating lobular carcinoma	yes	1
tcga-ar-a1an	46	0	1330	stage iia	t2	n0	m0	female	NA	infiltrating ductal carcinoma	no	0
tcga-ar-a1ao	47	0	1325	stage iia	t1	n1	m0	female	NA	infiltrating ductal carcinoma	no	2
tcga-ar-a1ap	80	0	1216	stage i	t1	n0	m0	female	NA	infiltrating ductal carcinoma	yes	0
tcga-ar-a1aq	49	0	1310	stage iia	t2	n0	m0	female	NA	infiltrating ductal carcinoma	no	0
tcga-ar-a1ar	50	1	524	stage iiia	t1	n2	m0	female	NA	infiltrating ductal carcinoma	no	5
tcga-ar-a1as	54	0	1150	stage iib	t2	n1	m0	female	NA	infiltrating ductal carcinoma	no	1
tcga-ar-a1at	62	1	1272	stage iia	t2	n0	m0	female	NA	infiltrating lobular carcinoma	yes	1
tcga-ar-a1au	39	0	2318	stage iiia	t2	n2	m0	female	NA	infiltrating ductal carcinoma	no	4
tcga-ar-a1av	68	0	1864	stage iib	t2	n1	m0	male	NA	infiltrating ductal carcinoma	no	1
tcga-ar-a1aw	65	0	1935	stage iia	t2	n0	m0	female	NA	infiltrating ductal carcinoma	no	0
tcga-ar-a1ax	64	0	1890	stage i	t1	n0	m0	female	NA	infiltrating ductal carcinoma	no	0
tcga-ar-a1ay	65	0	1026	stage i	t1	n0	m0	female	NA	infiltrating ductal carcinoma	no	0
tcga-ar-a24h	65	0	4894	stage iia	t2	n0	m0	female	NA	infiltrating lobular carcinoma	no	0
tcga-ar-a24k	46	0	1548	stage iia	t2	n0	m0	female	NA	infiltrating ductal carcinoma	no	0
tcga-ar-a24l	26	1	2866	stage iib	t2	n1	m0	female	NA	infiltrating ductal carcinoma	no	2
tcga-ar-a24m	38	0	2947	stage iiia	t2	n2	m0	female	NA	mixed histology (please specify)	no	4
tcga-ar-a24n	54	0	2388	stage i	t1	n0	m0	female	NA	infiltrating ductal carcinoma	yes	0
tcga-ar-a24o	43	0	2561	stage iiia	t3	n2	m0	female	NA	mixed histology (please specify)	no	7
tcga-ar-a24p	47	0	84	stage i	t1	n0	m0	female	NA	infiltrating ductal carcinoma	yes	0
tcga-ar-a24q	49	0	3172	stage iib	t3	n0	m0	female	NA	infiltrating ductal carcinoma	no	0
tcga-ar-a24r	45	0	2653	stage iiia	t1	n2	m0	female	NA	infiltrating ductal carcinoma	no	6
tcga-ar-a24s	61	0	2976	stage i	t1	n0	m0	female	NA	infiltrating ductal carcinoma	no	0
tcga-ar-a24t	46	0	2312	stage iiic	t3	n3	m0	female	NA	infiltrating lobular carcinoma	no	15
tcga-ar-a24u	47	0	1623	stage iia	t1	n1	m0	female	NA	infiltrating ductal carcinoma	no	2
tcga-ar-a24v	52	0	2596	stage iib	t2	n1	m0	female	NA	infiltrating ductal carcinoma	no	1
tcga-ar-a24w	55	0	1550	stage iib	t2	n1	m0	female	NA	infiltrating ductal carcinoma	yes	3
tcga-ar-a24x	52	0	2548	stage iia	t2	n0	m0	female	NA	mixed histology (please specify)	yes	0
tcga-ar-a24z	57	0	2403	stage iia	t2	n0	m0	female	NA	infiltrating ductal carcinoma	yes	0
tcga-ar-a250	58	0	2707	stage iia	t2	n0	m0	female	NA	infiltrating ductal carcinoma	yes	0
tcga-ar-a251	51	0	2387	stage iiia	t2	n2	m0	female	NA	infiltrating ductal carcinoma	no	4
tcga-ar-a252	50	0	2226	stage i	t1	n0	m0	female	NA	infiltrating ductal carcinoma	no	0
tcga-ar-a254	50	0	2213	stage iiia	t2	n2	m0	female	NA	infiltrating ductal carcinoma	no	9
tcga-ar-a255	62	0	1792	stage i	t1	n0	m0	female	NA	infiltrating ductal carcinoma	no	0
tcga-ar-a256	45	1	2854	stage iia	t2	n0	m0	female	NA	infiltrating ductal carcinoma	yes	0
tcga-ar-a2le	69	0	4356	stage i	t1	n0	m0	female	NA	infiltrating lobular carcinoma	yes	0
tcga-ar-a2lh	55	1	616	stage iii	t3	n3	m0	female	NA	infiltrating lobular carcinoma	yes	29
tcga-ar-a2lj	40	0	1912	stage iiia	t3	n1	mx	female	NA	infiltrating lobular carcinoma	yes	1
tcga-ar-a2lk	62	1	1649	stage iii	t3	n2	m0	female	NA	infiltrating lobular carcinoma	yes	5
tcga-ar-a2ll	70	0	2012	stage iib	t3	n0	m0	female	NA	infiltrating lobular carcinoma	yes	0
tcga-ar-a2lm	49	0	1585	stage ii	t1	n1	m0	female	NA	infiltrating lobular carcinoma	yes	1
tcga-ar-a2ln	65	0	1161	stage iia	t2	n0	m0	female	NA	infiltrating lobular carcinoma	yes	0
tcga-ar-a2lo	46	0	1198	stage iib	t2	n1	m0	female	NA	infiltrating lobular carcinoma	yes	1
tcga-ar-a2lq	59	0	1233	stage iib	t3	n0	m0	female	NA	infiltrating lobular carcinoma	yes	0
tcga-ar-a2lr	49	0	620	stage i	t1	n0	m0	female	NA	other specify	yes	0
tcga-ar-a5qm	62	0	1665	stage iia	t2	n0	m0	female	yes	infiltrating lobular carcinoma	yes	0
tcga-ar-a5qn	68	0	488	stage iiic	t2	n3	m0	female	yes	infiltrating lobular carcinoma	yes	10
tcga-ar-a5qp	54	0	622	stage iib	t2	n1	m0	female	yes	infiltrating lobular carcinoma	yes	1
tcga-ar-a5qq	68	1	322	stage iiia	t3	n1	m0	female	yes	other specify	yes	1
tcga-b6-a0i1	73	1	2361	stage iia	t2	n0	m0	female	NA	infiltrating ductal carcinoma	yes	0
tcga-b6-a0i2	45	0	4361	stage ia	t1c	n0 (i-)	m0	female	NA	infiltrating ductal carcinoma	yes	0
tcga-b6-a0i5	49	0	4550	stage iib	t2	n1b	m0	female	NA	infiltrating ductal carcinoma	yes	5
tcga-b6-a0i6	49	1	997	stage iia	t1c	n1	m0	female	NA	infiltrating ductal carcinoma	yes	6
tcga-b6-a0i8	46	1	749	stage x	t1	nx	m0	female	NA	infiltrating ductal carcinoma	yes	NA
tcga-b6-a0i9	62	1	369	stage iv	t3	nx	m1	female	NA	infiltrating ductal carcinoma	yes	NA
tcga-b6-a0ia	51	0	6719	stage iia	t2	n0 (i-)	m0	female	NA	other specify	yes	0
tcga-b6-a0ib	64	1	3941	stage iv	t3	n3	m1	female	NA	infiltrating ductal carcinoma	yes	8
tcga-b6-a0ic	90	1	1542	stage x	t2	nx	mx	female	NA	other specify	yes	NA
tcga-b6-a0ie	38	1	1999	stage tis	tx	n1b	m0	female	NA	mixed histology (please specify)	yes	6
tcga-b6-a0ig	50	1	4456	stage iib	t2	n1b	m0	female	NA	infiltrating ductal carcinoma	yes	4
tcga-b6-a0ih	81	1	3418	stage iiia	t3	n1b	m0	female	NA	infiltrating lobular carcinoma	yes	25
tcga-b6-a0ij	42	0	5383	stage iib	t3	n0 (i-)	m0	female	NA	infiltrating ductal carcinoma	yes	0
tcga-b6-a0ik	63	1	571	stage iiib	t4	n1	m0	female	NA	infiltrating ductal carcinoma	yes	1
tcga-b6-a0im	75	0	3836	stage iib	t3	n0 (i-)	m0	female	NA	other specify	yes	0
tcga-b6-a0in	45	1	2573	stage x	t1c	nx	mx	female	NA	other specify	yes	NA
tcga-b6-a0io	66	0	3350	stage iia	t2	n0 (i-)	m0	female	NA	infiltrating ductal carcinoma	yes	0
tcga-b6-a0ip	74	0	3374	stage ia	t1c	n0 (i-)	m0	female	NA	infiltrating lobular carcinoma	yes	0
tcga-b6-a0iq	40	0	4285	stage iiia	t3	n1b	m0	female	NA	infiltrating ductal carcinoma	yes	1
tcga-b6-a0re	61	0	6435	stage x	tx	n0 (i-)	m0	female	NA	infiltrating ductal carcinoma	yes	0
tcga-b6-a0rg	26	0	2082	stage iib	t3	n0 (i-)	m0	female	NA	infiltrating ductal carcinoma	yes	0
tcga-b6-a0rh	51	0	5749	stage iia	t2	n0 (i-)	m0	female	NA	infiltrating ductal carcinoma	yes	0
tcga-b6-a0ri	44	0	7126	stage iiib	t4b	n1b	m0	female	NA	infiltrating ductal carcinoma	yes	6
tcga-b6-a0rl	60	1	2469	stage iia	t2	n0 (i-)	m0	female	NA	infiltrating ductal carcinoma	yes	0
tcga-b6-a0rm	57	1	2373	stage x	tx	nx	mx	female	NA	infiltrating ductal carcinoma	yes	NA
tcga-b6-a0rn	60	0	5261	stage ia	t1c	n0 (i-)	m0	female	NA	infiltrating ductal carcinoma	yes	0
tcga-b6-a0ro	71	0	4929	stage iiib	t4	n1a	m0	female	NA	infiltrating ductal carcinoma	yes	2
tcga-b6-a0rp	73	1	3126	stage iiib	t2	n1b	m0	female	NA	mixed histology (please specify)	yes	2
tcga-b6-a0rq	68	1	4273	stage iib	t3	n0 (i-)	m0	female	NA	infiltrating lobular carcinoma	yes	0
tcga-b6-a0rs	38	1	3063	stage iia	t2	n0 (i-)	m0	female	NA	infiltrating ductal carcinoma	yes	0
tcga-b6-a0rt	39	0	2721	stage iiia	t3	n1	m0	female	NA	infiltrating ductal carcinoma	yes	1
tcga-b6-a0ru	49	0	3991	stage ia	t1c	n0 (i-)	m0	female	NA	other specify	yes	0
tcga-b6-a0rv	42	0	4788	stage iiia	t3	n2	m0	female	NA	mixed histology (please specify)	yes	5
tcga-b6-a0ws	58	1	2965	stage x	t1c	nx	mx	female	NA	infiltrating ductal carcinoma	yes	NA
tcga-b6-a0wt	61	0	5739	stage iib	t2	n1	m0	female	NA	infiltrating ductal carcinoma	yes	1
tcga-b6-a0wv	67	1	2422	stage iib	t2	n1b	m0	female	NA	infiltrating ductal carcinoma	yes	4
tcga-b6-a0ww	58	1	558	stage x	t2	n1b	mx	female	NA	infiltrating ductal carcinoma	yes	5
tcga-b6-a0wx	40	1	653	stage iiia	t3	n1b	m0	female	NA	other specify	yes	9
tcga-b6-a0wy	40	1	3461	stage iiia	t3	n1b	m0	female	NA	infiltrating ductal carcinoma	yes	3
tcga-b6-a0wz	50	0	3941	stage iib	t2	n1b	m0	female	NA	infiltrating ductal carcinoma	yes	11
tcga-b6-a0x0	54	1	3945	stage ia	t1c	n0 (i-)	m0	female	NA	other specify	yes	0
tcga-b6-a0x1	48	0	5672	stage iv	t2	n2	m1	female	NA	infiltrating ductal carcinoma	yes	16
tcga-b6-a0x4	62	1	860	stage iib	t2	n1b	m0	female	NA	infiltrating ductal carcinoma	yes	2
tcga-b6-a0x5	61	1	2097	stage iib	t2	n1b	m0	female	NA	infiltrating ductal carcinoma	yes	3
tcga-b6-a0x7	62	1	1791	stage x	t1c	nx	mx	female	NA	mixed histology (please specify)	yes	NA
tcga-b6-a1kc	67	0	1326	stage iia	t2	n1	m0	female	NA	infiltrating ductal carcinoma	yes	1
tcga-b6-a1kf	68	0	3088	stage iib	t2	n1	m0	female	NA	infiltrating ductal carcinoma	yes	2
tcga-b6-a1ki	63	0	2236	stage i	t1c	n0	m0	female	NA	infiltrating ductal carcinoma	yes	0
tcga-b6-a1kn	57	0	4233	stage iiib	t4b	n1	m0	female	NA	infiltrating ductal carcinoma	yes	24
tcga-b6-a2iu	62	0	5176	stage iia	t2	n0	m0	female	NA	infiltrating lobular carcinoma	yes	0
tcga-b6-a401	47	0	2596	stage iia	t1c	n1a	m0	female	yes	infiltrating ductal carcinoma	yes	1
tcga-b6-a402	47	0	2281	stage i	t1c	n0 (i-)	m0	female	yes	infiltrating ductal carcinoma	yes	0
tcga-b6-a408	55	0	2072	stage iiic	t2	n3a	m0	female	yes	mixed histology (please specify)	yes	10
tcga-b6-a40b	76	0	3152	stage i	t1b	n0 (i-)	m0	female	yes	infiltrating lobular carcinoma	yes	0
tcga-b6-a40c	51	0	2164	stage iib	t3	n0 (i-)	m0	female	yes	infiltrating lobular carcinoma	yes	0
tcga-bh-a0au	45	0	746	stage iia	t2	n0	m0	female	NA	infiltrating ductal carcinoma	yes	0
tcga-bh-a0av	52	0	1820	stage i	t1c	n0	m0	female	NA	infiltrating ductal carcinoma	yes	0
tcga-bh-a0aw	56	0	622	stage iia	t1c	n1a	m0	female	NA	infiltrating ductal carcinoma	no	2
tcga-bh-a0ay	62	0	777	stage iia	t2	n0 (i-)	m0	female	NA	infiltrating ductal carcinoma	yes	0
tcga-bh-a0az	47	0	867	stage iiia	t3	n1a	cm0 (i+)	female	NA	infiltrating ductal carcinoma	yes	1
tcga-bh-a0b0	56	0	1428	stage i	t1c	n0	m0	female	NA	infiltrating ductal carcinoma	yes	0
tcga-bh-a0b1	66	0	1148	stage iib	t2	n1a	m0	female	NA	infiltrating ductal carcinoma	no	1
tcga-bh-a0b2	43	0	1242	stage i	t1a	n0	m0	female	NA	infiltrating ductal carcinoma	yes	0
tcga-bh-a0b3	53	0	1203	stage iib	t2	n1a	m0	female	NA	infiltrating ductal carcinoma	no	2
tcga-bh-a0b4	65	0	1191	stage iiia	t2	n2	m0	male	NA	infiltrating ductal carcinoma	yes	6
tcga-bh-a0b5	40	0	1471	stage iiia	t2	n2a	m0	female	NA	infiltrating lobular carcinoma	yes	5
tcga-bh-a0b6	47	0	1732	stage i	t1c	n0	m0	female	NA	infiltrating ductal carcinoma	yes	0
tcga-bh-a0b7	42	0	1733	stage iib	t2	n1a	m0	female	NA	infiltrating ductal carcinoma	yes	1
tcga-bh-a0b8	64	0	1569	stage i	t1b	n0 (i-)	m0	female	NA	infiltrating ductal carcinoma	no	0
tcga-bh-a0b9	44	0	1572	stage ia	t1c	n0 (i-)	m0	female	NA	infiltrating ductal carcinoma	no	0
tcga-bh-a0ba	51	0	1132	stage iiic	t3	n3a	m0	female	NA	mixed histology (please specify)	no	27
tcga-bh-a0bc	60	0	974	stage iiic	t2	n3	m0	female	NA	infiltrating ductal carcinoma	no	12
tcga-bh-a0bd	47	0	554	stage iia	t1c	n1a	m0	female	NA	infiltrating ductal carcinoma	yes	2
tcga-bh-a0bf	56	0	782	stage iib	t2	n1mi	m0	female	NA	infiltrating ductal carcinoma	yes	1
tcga-bh-a0bg	73	0	756	stage i	t1	n0	m0	female	NA	infiltrating ductal carcinoma	yes	0
tcga-bh-a0bj	41	0	660	stage iib	t2	n1a	m0	female	NA	infiltrating ductal carcinoma	no	2
tcga-bh-a0bl	35	0	1340	stage i	t1c	n0	m0	female	NA	infiltrating ductal carcinoma	yes	0
tcga-bh-a0bm	54	0	1876	stage iib	t2	n1a	m0	female	NA	infiltrating ductal carcinoma	yes	3
tcga-bh-a0bo	54	0	1085	stage i	t1b	n0	m0	female	NA	infiltrating ductal carcinoma	yes	0
tcga-bh-a0bp	76	0	1481	stage i	t1c	n0	m0	female	NA	infiltrating ductal carcinoma	yes	0
tcga-bh-a0bq	39	0	827	stage i	t1c	n0	m0	female	NA	infiltrating ductal carcinoma	yes	0
tcga-bh-a0br	59	0	1633	stage i	t1c	n0	m0	female	NA	infiltrating ductal carcinoma	yes	0
tcga-bh-a0bs	55	0	1641	stage iiia	t3	n1c	m0	female	NA	infiltrating ductal carcinoma	yes	0
tcga-bh-a0bt	56	0	1386	stage iia	t1c	n1mi	m0	female	NA	infiltrating ductal carcinoma	yes	NA
tcga-bh-a0bv	78	0	1519	stage iib	t2	n1a	m0	female	NA	infiltrating ductal carcinoma	yes	2
tcga-bh-a0bw	71	0	355	stage i	t1c	n0	m0	female	NA	infiltrating ductal carcinoma	yes	0
tcga-bh-a0bz	59	0	1492	stage iiia	t3	n1a	m0	female	NA	infiltrating ductal carcinoma	yes	1
tcga-bh-a0c0	62	0	1270	stage iia	t1c	n1a	m0	female	NA	infiltrating ductal carcinoma	no	1
tcga-bh-a0c1	61	0	1339	stage iiia	t3	n2a	m0	female	NA	infiltrating lobular carcinoma	yes	8
tcga-bh-a0c3	47	0	1464	stage i	t1c	n0	m0	female	NA	mixed histology (please specify)	yes	0
tcga-bh-a0c7	48	0	1305	stage iib	t2	n1mi	m0	female	NA	infiltrating ductal carcinoma	yes	1
tcga-bh-a0dd	58	0	1394	stage iib	t2	n1a	m0	male	NA	infiltrating ductal carcinoma	yes	0
tcga-bh-a0de	62	0	948	stage iia	t2	n0	m0	female	NA	infiltrating ductal carcinoma	yes	0
tcga-bh-a0dg	30	0	713	stage iia	t2	n0	m0	female	NA	infiltrating ductal carcinoma	yes	0
tcga-bh-a0dh	63	0	1156	stage iib	t2	n1a	m0	female	NA	infiltrating ductal carcinoma	no	3
tcga-bh-a0di	63	0	673	stage iib	t2	n1a	m0	female	NA	infiltrating ductal carcinoma	yes	3
tcga-bh-a0dk	49	0	423	stage iia	t2	n0 (i-)	m0	female	NA	infiltrating ductal carcinoma	yes	0
tcga-bh-a0dl	64	0	1467	stage iia	t2	n0	m0	female	NA	other specify	yes	0
tcga-bh-a0do	78	0	525	stage i	t1c	n0	m0	female	NA	infiltrating ductal carcinoma	yes	0
tcga-bh-a0dp	60	0	476	stage iib	t3	n0 (i-)	m0	female	NA	infiltrating lobular carcinoma	no	0
tcga-bh-a0dq	42	0	98	stage iib	t2	n1	m0	female	NA	infiltrating ductal carcinoma	no	1
tcga-bh-a0ds	71	0	78	stage iiia	t2	n2a	m0	female	NA	infiltrating ductal carcinoma	no	8
tcga-bh-a0dt	41	0	1170	stage iia	t1c	n1a	m0	female	NA	infiltrating ductal carcinoma	yes	1
tcga-bh-a0dv	54	0	2064	stage iiia	t2	n2a	m0	female	NA	infiltrating ductal carcinoma	yes	9
tcga-bh-a0dx	62	0	1442	stage i	t1b	n0	m0	female	NA	infiltrating ductal carcinoma	yes	0
tcga-bh-a0dz	43	0	495	stage iib	t2	n1a	m0	female	NA	infiltrating ductal carcinoma	yes	1
tcga-bh-a0e0	38	0	134	stage iiic	t3	n3a	m0	female	NA	infiltrating ductal carcinoma	no	10
tcga-bh-a0e1	52	0	477	stage iib	t2	n1	m0	female	NA	infiltrating ductal carcinoma	yes	2
tcga-bh-a0e2	49	0	435	stage iiia	t2	n2a	m0	female	NA	infiltrating ductal carcinoma	yes	4
tcga-bh-a0e6	69	0	293	stage ia	t1c	n0 (i-)	m0	female	NA	infiltrating ductal carcinoma	no	0
tcga-bh-a0e7	79	0	1363	stage iib	t2	n1a	m0	female	NA	infiltrating ductal carcinoma	no	1
tcga-bh-a0e9	53	0	1405	stage iib	t2	n1a	m0	female	NA	infiltrating lobular carcinoma	yes	3
tcga-bh-a0ea	72	1	991	stage iia	t1c	n1a	m0	female	NA	infiltrating ductal carcinoma	yes	2
tcga-bh-a0eb	69	0	745	stage ia	t1c	n0 (i-)	m0	female	NA	infiltrating ductal carcinoma	no	0
tcga-bh-a0ee	68	0	943	stage iib	t3	n0 (i-)	m0	female	NA	infiltrating ductal carcinoma	yes	0
tcga-bh-a0ei	51	0	743	stage iia	t1c	n1a	m0	female	NA	infiltrating ductal carcinoma	yes	4
tcga-bh-a0gy	67	0	923	stage iia	t2	n1	m0	female	NA	infiltrating ductal carcinoma	no	3
tcga-bh-a0gz	62	0	328	stage iia	t1c	n1a	m0	female	NA	infiltrating ductal carcinoma	no	1
tcga-bh-a0h0	69	0	461	stage ia	t1c	n0 (i-)	m0	female	NA	infiltrating ductal carcinoma	no	0
tcga-bh-a0h3	46	0	1149	stage i	t1c	n0	m0	female	NA	infiltrating ductal carcinoma	yes	0
tcga-bh-a0h5	45	0	1080	stage i	t1c	n0 (i-)	m0	female	NA	infiltrating ductal carcinoma	yes	0
tcga-bh-a0h6	82	0	747	stage i	t1b	nx	m0	female	NA	infiltrating ductal carcinoma	no	0
tcga-bh-a0h7	65	0	702	stage iiia	t1c	n2a	m0	female	NA	infiltrating ductal carcinoma	no	6
tcga-bh-a0h9	69	0	1247	stage iia	t2	n0 (i-)	m0	female	NA	infiltrating ductal carcinoma	no	0
tcga-bh-a0ha	31	0	1611	stage i	t1c	n0 (i-)	m0	female	NA	infiltrating ductal carcinoma	yes	0
tcga-bh-a0hb	55	0	806	stage ia	t1c	n0 (i-)	m0	female	NA	infiltrating ductal carcinoma	no	0
tcga-bh-a0hf	77	0	727	stage ia	t1c	n0 (i-)	m0	female	NA	infiltrating ductal carcinoma	no	0
tcga-bh-a0hi	78	0	620	stage ia	t1c	n0 (i-)	m0	female	NA	infiltrating ductal carcinoma	no	0
tcga-bh-a0hk	81	0	178	stage iib	t2	n1	m0	female	NA	infiltrating ductal carcinoma	yes	2
tcga-bh-a0hl	56	0	72	stage iib	t2	n1a	m0	female	NA	infiltrating ductal carcinoma	yes	2
tcga-bh-a0hn	67	0	516	stage ia	t1c	n0 (i-)	m0	female	NA	infiltrating ductal carcinoma	yes	0
tcga-bh-a0ho	48	0	76	stage iia	t1c	n1a	m0	female	NA	infiltrating ductal carcinoma	no	1
tcga-bh-a0hp	65	0	414	stage iiia	t3	n2a	m0	female	NA	infiltrating lobular carcinoma	no	8
tcga-bh-a0hq	56	0	1121	stage iia	t2	n0 (i+)	m0	female	NA	infiltrating ductal carcinoma	no	0
tcga-bh-a0hu	52	0	392	stage ia	t1c	n0 (i-)	m0	female	NA	infiltrating ductal carcinoma	no	0
tcga-bh-a0hw	62	0	1561	stage ia	t1c	n0 (i-)	m0	female	NA	infiltrating ductal carcinoma	no	0
tcga-bh-a0hx	54	0	829	stage iib	t2	n1a	m0	female	NA	infiltrating ductal carcinoma	yes	2
tcga-bh-a0hy	60	0	1545	stage i	t1c	n0	m0	female	NA	infiltrating ductal carcinoma	yes	0
tcga-bh-a0rx	59	0	170	stage iia	t2	n0 (i-)	m0	female	NA	infiltrating ductal carcinoma	yes	0
tcga-bh-a0w3	58	0	728	stage iia	t1c	n1a	m0	female	NA	infiltrating ductal carcinoma	yes	1
tcga-bh-a0w4	46	0	759	stage iia	t2	n0 (i-)	m0	female	NA	infiltrating ductal carcinoma	yes	NA
tcga-bh-a0w5	77	0	1288	stage iia	t1c	n1a	m0	female	NA	infiltrating ductal carcinoma	yes	1
tcga-bh-a0w7	49	0	1363	stage i	t1c	n0 (i-)	m0	female	NA	infiltrating ductal carcinoma	yes	0
tcga-bh-a0wa	82	0	701	stage i	t1c	n0 (i-)	m0	female	NA	NA	yes	0
tcga-bh-a18f	50	0	268	stage iia	t2	n0	m0	female	NA	infiltrating ductal carcinoma	yes	0
tcga-bh-a18g	81	0	61	stage ia	t1c	n0	m0	female	NA	infiltrating ductal carcinoma	yes	0
tcga-bh-a18h	63	0	0	stage ia	t1b	n0	m0	female	NA	infiltrating ductal carcinoma	yes	0
tcga-bh-a18i	53	0	220	stage iia	t1c	n1a	cm0 (i+)	female	NA	infiltrating ductal carcinoma	yes	1
tcga-bh-a18j	56	1	612	stage iv	t4b	n2	m1	female	NA	infiltrating ductal carcinoma	yes	NA
tcga-bh-a18k	46	1	2763	stage i	t1	n0	m0	female	NA	infiltrating ductal carcinoma	yes	0
tcga-bh-a18l	50	1	811	stage iiia	t3	n1mi	m0	female	NA	infiltrating ductal carcinoma	yes	1
tcga-bh-a18m	39	1	2207	stage iiia	t3	n1	m0	female	NA	infiltrating ductal carcinoma	yes	4
tcga-bh-a18n	88	1	1148	stage iia	t2	n1b	m0	female	NA	infiltrating ductal carcinoma	yes	2
tcga-bh-a18p	60	1	921	stage i	t1	n0	m0	female	NA	infiltrating ductal carcinoma	yes	0
tcga-bh-a18q	56	1	1692	stage iib	t2	n1b	m0	female	NA	infiltrating ductal carcinoma	yes	2
tcga-bh-a18r	50	1	1142	stage iia	t2b	n1	m0	female	NA	infiltrating ductal carcinoma	yes	10
tcga-bh-a18s	79	1	2009	stage i	t1c	n0	m0	female	NA	mucinous carcinoma	yes	0
tcga-bh-a18t	70	1	224	stage iia	t2	n0	m0	female	NA	infiltrating ductal carcinoma	yes	NA
tcga-bh-a18u	72	1	1563	stage iiia	t2	n2a	m0	female	NA	infiltrating ductal carcinoma	yes	9
tcga-bh-a18v	48	1	1556	stage iib	t2	n1b	m0	female	NA	infiltrating ductal carcinoma	yes	0
tcga-bh-a1en	78	1	2127	stage iia	t2	nx	m0	female	NA	infiltrating ductal carcinoma	yes	NA
tcga-bh-a1eo	68	1	2798	stage iia	t1c	n1	m0	female	NA	other specify	yes	1
tcga-bh-a1es	35	1	3462	stage iib	t2	n1a	m0	female	NA	infiltrating ductal carcinoma	yes	1
tcga-bh-a1et	55	1	2520	stage i	t1	n0	m0	female	NA	infiltrating ductal carcinoma	yes	1
tcga-bh-a1eu	83	1	1286	stage i	t1	n0	m0	female	NA	infiltrating ductal carcinoma	yes	NA
tcga-bh-a1ev	45	1	365	stage iiia	t3	n1b	m0	female	NA	infiltrating ductal carcinoma	yes	3
tcga-bh-a1ew	38	1	1694	stage iia	t2	n1b	m0	female	NA	infiltrating ductal carcinoma	yes	1
tcga-bh-a1ex	67	1	1508	stage iib	t2	n1b	m0	female	NA	infiltrating ductal carcinoma	yes	2
tcga-bh-a1ey	79	1	538	stage iia	t2	n0	m0	female	NA	infiltrating ductal carcinoma	yes	0
tcga-bh-a1f0	80	1	785	stage iia	t1a	n1c	m0	female	NA	infiltrating ductal carcinoma	yes	1
tcga-bh-a1f2	53	1	959	stage iiib	t4b	n1b	m0	female	NA	infiltrating ductal carcinoma	yes	6
tcga-bh-a1f5	62	1	2712	stage iia	t1c	n1a	m0	female	NA	infiltrating ductal carcinoma	yes	1
tcga-bh-a1f6	51	1	2965	NA	t4d	n2a	mx	female	NA	infiltrating ductal carcinoma	yes	6
tcga-bh-a1f8	89	1	750	stage iiib	t4b	n2	m0	female	NA	infiltrating ductal carcinoma	yes	12
tcga-bh-a1fb	60	1	3669	stage iib	t2	n1b	m0	female	NA	infiltrating ductal carcinoma	yes	0
tcga-bh-a1fc	78	1	3472	stage iia	t1c	n1b	m0	female	NA	medullary carcinoma	yes	1
tcga-bh-a1fd	68	1	1009	stage i	t1c	n0	m0	female	NA	infiltrating ductal carcinoma	yes	0
tcga-bh-a1fe	31	1	2273	stage iib	t2	n1	m0	female	NA	infiltrating ductal carcinoma	yes	1
tcga-bh-a1fg	88	1	3738	stage i	t1c	nx	m0	female	NA	infiltrating ductal carcinoma	yes	NA
tcga-bh-a1fh	47	1	1123	stage iv	t2	n1b	m1	female	NA	infiltrating ductal carcinoma	yes	8
tcga-bh-a1fj	66	1	1927	stage iiia	t3	n1b	m0	female	NA	infiltrating ductal carcinoma	yes	6
tcga-bh-a1fl	69	1	1673	stage iib	t2	n1b	m0	female	NA	infiltrating ductal carcinoma	yes	4
tcga-bh-a1fm	44	1	1388	stage iiia	t2	n2	m0	female	NA	infiltrating ductal carcinoma	yes	8
tcga-bh-a1fn	34	1	2192	stage iia	t2	n0	m0	female	NA	infiltrating ductal carcinoma	yes	0
tcga-bh-a1fr	73	1	4398	stage iiib	t4b	n1a	m0	female	NA	other specify	yes	4
tcga-bh-a1fu	44	1	2192	stage ia	t1c	n0	m0	female	NA	infiltrating ductal carcinoma	yes	0
tcga-bh-a201	64	0	856	stage ia	t1	n0	m0	female	NA	infiltrating ductal carcinoma	yes	0
tcga-bh-a202	60	0	795	stage ii	t2	n0	m0	female	NA	infiltrating ductal carcinoma	yes	0
tcga-bh-a203	78	1	1174	stage iib	t2	n1b	m0	female	NA	infiltrating ductal carcinoma	yes	35
tcga-bh-a204	80	1	2534	stage iib	t2	n1b	m0	female	NA	infiltrating ductal carcinoma	yes	2
tcga-bh-a208	48	1	1759	stage iib	t2	n1b	m0	female	NA	infiltrating ductal carcinoma	yes	3
tcga-bh-a209	77	1	3959	stage i	t1c	n0	m0	female	NA	medullary carcinoma	yes	0
tcga-bh-a28o	50	0	324	stage iiic	t3a	n3	m0	female	NA	infiltrating lobular carcinoma	yes	14
tcga-bh-a28q	46	0	196	stage iib	t2	n1a	m0	female	NA	infiltrating lobular carcinoma	yes	2
tcga-bh-a2l8	45	0	612	stage iia	t2	n0 (i-)	m0	female	NA	infiltrating lobular carcinoma	yes	0
tcga-bh-a42t	75	1	320	stage iia	t2	n0 (i+)	m0	female	yes	infiltrating lobular carcinoma	yes	NA
tcga-bh-a42u	80	0	3324	stage ia	t1a	n0	mx	female	yes	infiltrating ductal carcinoma	yes	NA
tcga-bh-a42v	41	0	272	stage ib	t1c	n1mi	m0	female	yes	infiltrating ductal carcinoma	yes	1
tcga-bh-a5iz	51	0	567	stage iib	t2	n1a	cm0 (i+)	female	yes	infiltrating ductal carcinoma	yes	1
tcga-bh-a5j0	63	0	715	stage ia	t1c	n0	m0	female	yes	infiltrating ductal carcinoma	yes	0
tcga-bh-a6r8	46	0	293	stage iia	t2	n0	m0	female	yes	infiltrating ductal carcinoma	yes	0
tcga-bh-a6r9	61	0	160	stage iia	t2	n0	m0	female	yes	metaplastic carcinoma	yes	NA
tcga-bh-a8fy	87	1	295	stage ia	t1c	n0 (i+)	m0	female	yes	infiltrating lobular carcinoma	yes	0
tcga-bh-a8fz	58	0	574	stage ia	t1b	n0	m0	female	yes	infiltrating lobular carcinoma	yes	0
tcga-bh-a8g0	54	0	662	stage iib	t2	n1a	m0	female	yes	infiltrating lobular carcinoma	yes	3
tcga-bh-ab28	53	0	287	stage iiia	t3	n1a	m0	female	yes	infiltrating lobular carcinoma	yes	3
tcga-c8-a12k	80	0	0	stage iib	t2	n1	m0	female	NA	infiltrating ductal carcinoma	yes	1
tcga-c8-a12l	67	0	363	stage iia	t2	n0 (i-)	m0	female	NA	infiltrating ductal carcinoma	yes	NA
tcga-c8-a12m	70	0	358	stage iia	t2	n0 (i-)	m0	female	NA	infiltrating ductal carcinoma	yes	NA
tcga-c8-a12n	58	0	358	stage iia	t2	n0 (i-)	m0	female	NA	infiltrating ductal carcinoma	yes	NA
tcga-c8-a12o	50	0	385	stage iia	t2	n0 (i-)	m0	female	NA	infiltrating ductal carcinoma	yes	NA
tcga-c8-a12p	55	0	358	stage iib	t2	n1	m0	female	NA	infiltrating ductal carcinoma	yes	NA
tcga-c8-a12q	78	1	385	stage iiia	t1	n2	m0	female	NA	infiltrating ductal carcinoma	yes	NA
tcga-c8-a12t	NA	0	0	stage iia	t2	n0	m0	female	NA	infiltrating ductal carcinoma	yes	0
tcga-c8-a12u	46	0	385	stage iib	t2	n1	m0	female	NA	infiltrating ductal carcinoma	yes	NA
tcga-c8-a12v	55	0	385	stage iia	t2	n0	m0	female	NA	infiltrating ductal carcinoma	yes	0
tcga-c8-a12w	49	0	385	stage iiib	t4	n1	m0	female	NA	infiltrating ductal carcinoma	yes	NA
tcga-c8-a12x	62	0	385	stage iib	t2	n1	m0	female	NA	mucinous carcinoma	yes	NA
tcga-c8-a12y	NA	0	0	stage iib	t2	n1	m0	female	NA	infiltrating ductal carcinoma	yes	NA
tcga-c8-a12z	45	0	12	stage iib	t2	n1	m0	female	NA	infiltrating ductal carcinoma	yes	2
tcga-c8-a130	52	0	96	stage iiia	t3	n2	m0	female	NA	infiltrating ductal carcinoma	yes	NA
tcga-c8-a131	82	0	68	stage iiia	t2	n2	m0	female	NA	infiltrating ductal carcinoma	yes	4
tcga-c8-a132	56	0	57	stage iib	t2	n1	m0	female	NA	infiltrating ductal carcinoma	yes	1
tcga-c8-a133	65	0	0	stage iiia	t3	n1	m0	female	NA	other specify	yes	NA
tcga-c8-a134	52	0	34	stage iia	t2	n0	m0	female	NA	infiltrating ductal carcinoma	yes	NA
tcga-c8-a135	64	0	32	stage iib	t2	n1	m0	female	NA	infiltrating ductal carcinoma	yes	1
tcga-c8-a137	34	0	125	stage iib	t2	n1	m0	female	NA	infiltrating ductal carcinoma	yes	NA
tcga-c8-a138	54	0	124	stage iiia	t2	n2	m0	female	NA	infiltrating ductal carcinoma	yes	NA
tcga-c8-a1he	NA	0	375	stage iia	t2	n0	m0	female	NA	infiltrating ductal carcinoma	yes	NA
tcga-c8-a1hg	NA	0	345	stage iia	t2	n0	m0	female	NA	infiltrating ductal carcinoma	yes	NA
tcga-c8-a1hi	NA	0	343	stage iiia	t2	n2	m0	female	NA	infiltrating ductal carcinoma	yes	NA
tcga-c8-a1hj	53	0	5	stage iia	t2	n0	m0	female	NA	infiltrating ductal carcinoma	yes	NA
tcga-c8-a1hk	NA	0	366	stage iib	t2	n1	m0	female	NA	infiltrating ductal carcinoma	yes	NA
tcga-c8-a1hl	NA	0	317	stage iiia	t3	n1	m0	female	NA	other specify	yes	NA
tcga-c8-a1hm	74	0	70	stage iia	t2	n0	m0	female	NA	infiltrating ductal carcinoma	yes	NA
tcga-c8-a1hn	56	0	99	stage iia	t2	n0	m0	female	NA	infiltrating ductal carcinoma	yes	NA
tcga-c8-a1ho	34	0	0	stage iiic	t3	n3	m0	female	NA	infiltrating ductal carcinoma	yes	NA
tcga-c8-a26v	47	0	9	stage iiia	t3	n2	m0	female	NA	infiltrating ductal carcinoma	yes	NA
tcga-c8-a26w	58	0	7	stage iib	t2	n1	m0	female	NA	infiltrating ductal carcinoma	yes	NA
tcga-c8-a26x	58	0	11	stage iia	t1	n1	m0	female	NA	infiltrating ductal carcinoma	yes	NA
tcga-c8-a26y	90	0	13	stage iia	t2	n0	m0	female	NA	infiltrating ductal carcinoma	yes	NA
tcga-c8-a26z	NA	0	252	stage iia	t2	n0	m0	female	NA	infiltrating ductal carcinoma	yes	NA
tcga-c8-a273	NA	0	294	stage iib	t2	n1	m0	female	NA	infiltrating ductal carcinoma	yes	2
tcga-c8-a274	63	0	290	stage iia	t2	n0	m0	female	NA	infiltrating ductal carcinoma	yes	NA
tcga-c8-a275	56	0	1	stage iia	t1	n1	m0	female	NA	infiltrating ductal carcinoma	yes	NA
tcga-c8-a278	61	0	289	stage iiia	t2	n2	m0	female	NA	infiltrating ductal carcinoma	yes	NA
tcga-c8-a27a	48	0	371	stage iib	t2	n1	m0	female	NA	infiltrating ductal carcinoma	yes	NA
tcga-c8-a27b	48	0	30	stage iib	t3	n0	m0	female	NA	infiltrating ductal carcinoma	yes	NA
tcga-c8-a3m7	60	0	1	stage iiib	t4b	n0	m0	female	NA	infiltrating lobular carcinoma	yes	0
tcga-c8-a3m8	68	0	7	stage ia	t1c	n0	m0	female	NA	infiltrating lobular carcinoma	yes	NA
tcga-c8-a8hp	59	0	396	stage iiia	t2	n2	m0	female	yes	metaplastic carcinoma	yes	6
tcga-c8-a8hq	53	0	380	stage iib	t2	n1	m0	female	yes	mucinous carcinoma	yes	3
tcga-c8-a8hr	49	0	408	stage iiia	t3	n2	m0	female	yes	infiltrating lobular carcinoma	yes	5
tcga-d8-a13y	52	0	362	stage ia	t1c	n0	m0	female	NA	infiltrating ductal carcinoma	yes	0
tcga-d8-a13z	51	0	635	NA	t2	n2a	m0	female	NA	infiltrating ductal carcinoma	no	9
tcga-d8-a140	62	0	403	stage iib	t2	n1a	m0	female	NA	infiltrating ductal carcinoma	yes	1
tcga-d8-a141	40	0	626	NA	t1c	n1	m0	female	NA	infiltrating ductal carcinoma	yes	1
tcga-d8-a142	74	0	425	stage iib	t3	n0	m0	female	NA	infiltrating ductal carcinoma	yes	0
tcga-d8-a143	51	0	431	stage iia	t2	n0	m0	female	NA	infiltrating ductal carcinoma	yes	0
tcga-d8-a145	80	0	410	stage iia	t1c	n1a	m0	female	NA	infiltrating ductal carcinoma	yes	1
tcga-d8-a146	57	0	643	stage iia	t2	n0	mx	female	NA	infiltrating ductal carcinoma	yes	0
tcga-d8-a147	45	0	584	NA	t2	n0	m0	female	NA	infiltrating ductal carcinoma	no	0
tcga-d8-a1j8	77	0	431	stage iib	t2	n1a	m0	female	NA	infiltrating ductal carcinoma	yes	3
tcga-d8-a1j9	48	0	532	stage ia	t1c	n0	m0	female	NA	infiltrating ductal carcinoma	yes	0
tcga-d8-a1ja	60	0	502	NA	t4b	nx	m0	female	NA	infiltrating ductal carcinoma	yes	NA
tcga-d8-a1jb	54	0	569	stage iib	t2	n1a	m0	female	NA	infiltrating ductal carcinoma	no	1
tcga-d8-a1jc	59	0	480	stage iiia	t2	n2a	m0	female	NA	infiltrating ductal carcinoma	no	4
tcga-d8-a1jd	41	0	552	stage iib	t2	n1a	m0	female	NA	infiltrating ductal carcinoma	no	3
tcga-d8-a1je	62	0	575	stage iia	t1c	n1a	m0	female	NA	infiltrating ductal carcinoma	yes	3
tcga-d8-a1jf	79	0	366	stage iiia	t1c	n2a	m0	female	NA	infiltrating ductal carcinoma	yes	8
tcga-d8-a1jg	62	0	366	stage iia	t2	n0	m0	female	NA	infiltrating ductal carcinoma	no	0
tcga-d8-a1jh	56	0	426	stage ia	t1c	n0	m0	female	NA	infiltrating ductal carcinoma	no	NA
tcga-d8-a1ji	54	0	577	stage iia	t1c	n1a	mx	female	NA	infiltrating ductal carcinoma	no	2
tcga-d8-a1jj	54	0	611	stage iia	t2	n0	m0	female	NA	infiltrating ductal carcinoma	no	0
tcga-d8-a1jk	90	0	612	stage iia	t2	n0	m0	female	NA	infiltrating ductal carcinoma	yes	0
tcga-d8-a1jl	72	0	611	stage iia	t2	n0	m0	female	NA	infiltrating ductal carcinoma	yes	0
tcga-d8-a1jm	59	0	590	stage iib	t2	n1a	m0	female	NA	infiltrating ductal carcinoma	no	3
tcga-d8-a1jn	80	0	620	stage iiic	t3	n3a	mx	female	NA	infiltrating lobular carcinoma	yes	11
tcga-d8-a1jp	73	0	639	stage ia	t1c	n0	m0	female	NA	infiltrating ductal carcinoma	yes	NA
tcga-d8-a1js	77	0	371	stage ia	t1c	n0	m0	female	NA	other specify	yes	0
tcga-d8-a1jt	70	0	405	stage iia	t2	n0	m0	female	NA	other specify	yes	0
tcga-d8-a1ju	51	0	447	stage ia	t1c	n0	m0	female	NA	infiltrating ductal carcinoma	yes	0
tcga-d8-a1x5	81	0	565	stage iiic	t2	n3a	mx	female	NA	infiltrating ductal carcinoma	no	14
tcga-d8-a1x6	80	0	541	stage iiia	t3	n2a	mx	female	NA	infiltrating ductal carcinoma	yes	5
tcga-d8-a1x7	40	0	509	stage iia	t2	n0	mx	female	NA	other specify	yes	0
tcga-d8-a1x8	62	0	783	stage iiia	t1c	n2a	m0	female	NA	infiltrating lobular carcinoma	no	9
tcga-d8-a1x9	66	0	727	stage iib	t2	n1a	m0	female	NA	infiltrating ductal carcinoma	no	3
tcga-d8-a1xa	64	0	839	stage ia	t1c	n0	m0	female	NA	infiltrating ductal carcinoma	no	0
tcga-d8-a1xb	62	0	552	stage iib	t2	n1a	m0	female	NA	infiltrating ductal carcinoma	no	1
tcga-d8-a1xc	85	1	377	stage iiib	t4b	n1a	m0	female	NA	mucinous carcinoma	yes	1
tcga-d8-a1xd	36	0	522	stage iiia	t1c	n2a	m0	female	NA	infiltrating ductal carcinoma	no	6
tcga-d8-a1xf	45	0	463	stage iia	t2	n0	m0	female	NA	infiltrating ductal carcinoma	yes	0
tcga-d8-a1xg	86	0	448	stage iiib	t4b	n1a	m0	female	NA	infiltrating ductal carcinoma	yes	2
tcga-d8-a1xj	76	0	664	stage iiia	t3	n1a	mx	female	NA	other specify	yes	2
tcga-d8-a1xk	55	0	441	stage iib	t2	n1a	mx	female	NA	infiltrating ductal carcinoma	no	3
tcga-d8-a1xl	34	0	606	stage iib	t2	n1a	mx	female	NA	infiltrating ductal carcinoma	no	2
tcga-d8-a1xm	57	0	538	stage ia	t1c	n0	m0	female	NA	infiltrating ductal carcinoma	no	0
tcga-d8-a1xo	56	0	473	stage iib	t2	n1a	m0	female	NA	infiltrating lobular carcinoma	no	1
tcga-d8-a1xq	69	0	499	stage iia	t2	n0	m0	female	NA	infiltrating ductal carcinoma	yes	0
tcga-d8-a1xr	56	0	482	stage iib	t2	n1a	m0	female	NA	infiltrating ductal carcinoma	yes	2
tcga-d8-a1xs	48	0	496	stage iiic	t2	n3a	m0	male	NA	other specify	no	25
tcga-d8-a1xt	61	0	193	stage iia	t1c	n1a	m0	female	NA	infiltrating ductal carcinoma	yes	3
tcga-d8-a1xu	56	0	395	stage ia	t1c	n0	m0	female	NA	infiltrating ductal carcinoma	yes	0
tcga-d8-a1xv	84	0	461	stage iia	t2	n0	m0	female	NA	mucinous carcinoma	yes	0
tcga-d8-a1xw	53	0	385	stage iia	t2	n0	m0	female	NA	infiltrating ductal carcinoma	yes	0
tcga-d8-a1xy	74	0	503	stage iia	t2	n0	mx	female	NA	infiltrating ductal carcinoma	yes	0
tcga-d8-a1xz	81	0	466	stage iiia	t1c	n2a	mx	female	NA	infiltrating ductal carcinoma	no	6
tcga-d8-a1y0	65	0	472	stage iiia	t1c	n2a	mx	female	NA	infiltrating ductal carcinoma	no	9
tcga-d8-a1y1	80	1	302	stage iiia	t3	n1a	mx	female	NA	infiltrating ductal carcinoma	yes	1
tcga-d8-a1y2	71	0	433	stage iia	t2	n0	mx	female	NA	infiltrating ductal carcinoma	yes	0
tcga-d8-a1y3	61	0	430	stage iiia	t2	n2a	mx	female	NA	infiltrating ductal carcinoma	no	5
tcga-d8-a27e	66	0	530	stage ia	t1c	n0	m0	female	NA	other specify	no	0
tcga-d8-a27f	40	0	488	stage iia	t2	n0	m0	female	NA	infiltrating ductal carcinoma	no	0
tcga-d8-a27g	75	0	409	stage iia	t2	n0	m0	female	NA	infiltrating lobular carcinoma	yes	0
tcga-d8-a27h	72	0	397	stage iia	t2	n0	m0	female	NA	infiltrating ductal carcinoma	yes	NA
tcga-d8-a27i	58	0	439	stage iiia	t1c	n2a	m0	female	NA	infiltrating lobular carcinoma	no	4
tcga-d8-a27k	47	0	287	stage iib	t2	n1a	m0	female	NA	infiltrating ductal carcinoma	yes	2
tcga-d8-a27l	49	0	499	stage iiia	t1c	n2a	m0	female	NA	infiltrating ductal carcinoma	yes	2
tcga-d8-a27m	59	0	410	stage ia	t1c	n0	m0	female	NA	infiltrating ductal carcinoma	yes	NA
tcga-d8-a27n	36	0	146	stage iiia	t2	n2a	m0	female	NA	infiltrating ductal carcinoma	yes	4
tcga-d8-a27p	64	0	23	stage ia	t1c	n0	m0	female	NA	infiltrating ductal carcinoma	yes	0
tcga-d8-a27r	41	0	307	stage iiic	t2	n3a	m0	female	NA	infiltrating ductal carcinoma	no	11
tcga-d8-a27t	53	0	398	stage iiic	t2	n3a	m0	female	NA	infiltrating lobular carcinoma	no	12
tcga-d8-a27v	62	0	381	stage iia	t2	n0	m0	female	NA	infiltrating lobular carcinoma	yes	0
tcga-d8-a27w	55	0	373	stage iiib	t4b	n0	m0	female	NA	mucinous carcinoma	no	0
tcga-d8-a3z5	54	0	1015	stage iiic	t2	n3a	m0	female	NA	infiltrating lobular carcinoma	yes	19
tcga-d8-a3z6	56	0	563	stage iiic	t3	n3a	m0	female	NA	infiltrating lobular carcinoma	yes	19
tcga-d8-a4z1	68	0	659	stage ia	t1c	n0	m0	female	yes	infiltrating lobular carcinoma	yes	0
tcga-d8-a73u	88	0	492	stage iia	t2	n0	m0	female	yes	infiltrating lobular carcinoma	yes	NA
tcga-d8-a73w	79	0	244	stage iiia	t3	n1a	mx	female	yes	mucinous carcinoma	yes	1
tcga-d8-a73x	53	0	368	stage iia	t2	n0	m0	female	yes	other specify	yes	NA
tcga-e2-a105	79	0	1308	stage iia	t2	n0 (i-)	m0	female	NA	infiltrating ductal carcinoma	no	0
tcga-e2-a106	34	0	1807	stage ib	t1c	n1mi	m0	female	NA	infiltrating ductal carcinoma	yes	1
tcga-e2-a107	54	0	1047	stage iiia	t3	n2a	m0	female	NA	infiltrating lobular carcinoma	no	4
tcga-e2-a109	64	0	1417	stage iia	t2	n0 (i-)	m0	female	NA	infiltrating ductal carcinoma	yes	0
tcga-e2-a10a	41	0	1229	stage iib	t3	n0 (i-)	m0	female	NA	infiltrating ductal carcinoma	no	0
tcga-e2-a10b	67	0	1141	stage iib	t2	n1a	m0	female	NA	infiltrating ductal carcinoma	no	2
tcga-e2-a10c	54	0	1220	stage iib	t2	n1a	m0	female	NA	infiltrating ductal carcinoma	no	1
tcga-e2-a10e	64	0	865	stage iia	t1c	n1a	m0	female	NA	infiltrating ductal carcinoma	no	2
tcga-e2-a10f	47	0	878	stage iia	t2	n0 (i-)	m0	female	NA	infiltrating lobular carcinoma	no	0
tcga-e2-a14n	37	0	1434	stage iib	t2	n1	m0	female	NA	infiltrating ductal carcinoma	no	1
tcga-e2-a14o	76	0	1359	stage iiia	t3	n1a	m0	female	NA	infiltrating ductal carcinoma	no	2
tcga-e2-a14p	79	0	1246	stage iiic	t2	n3	m0	female	NA	infiltrating ductal carcinoma	no	10
tcga-e2-a14q	50	0	1163	stage iia	t2	n1mi	m0	female	NA	infiltrating ductal carcinoma	yes	1
tcga-e2-a14r	62	0	1174	stage iia	t2	n0	m0	female	NA	infiltrating ductal carcinoma	no	0
tcga-e2-a14s	65	0	1009	stage i	t1c	n0	m0	female	NA	infiltrating ductal carcinoma	no	0
tcga-e2-a14t	52	0	1013	stage iia	t2	n0	m0	female	NA	infiltrating ductal carcinoma	yes	0
tcga-e2-a14u	74	0	1318	stage i	t1c	n0	m0	female	NA	infiltrating lobular carcinoma	yes	0
tcga-e2-a14v	53	0	1042	stage iib	t2	n1	m0	female	NA	infiltrating ductal carcinoma	no	3
tcga-e2-a14w	78	0	974	stage iia	t2	n0	m0	male	NA	infiltrating ductal carcinoma	yes	0
tcga-e2-a14x	55	0	972	stage iiia	t2	n2	m0	female	NA	infiltrating ductal carcinoma	no	5
tcga-e2-a14y	35	0	870	stage iia	t2	n0	m0	female	NA	infiltrating ductal carcinoma	yes	0
tcga-e2-a14z	64	1	563	stage i	t1c	n0	m0	female	NA	infiltrating ductal carcinoma	no	0
tcga-e2-a150	48	0	773	stage iia	t2	n0	m0	female	NA	infiltrating ductal carcinoma	no	0
tcga-e2-a152	56	0	825	stage i	t1c	n0	m0	female	NA	infiltrating ductal carcinoma	yes	0
tcga-e2-a153	51	0	707	stage iib	t1c	n1a	m0	female	NA	infiltrating ductal carcinoma	no	3
tcga-e2-a154	68	0	591	stage i	t1c	n0	m0	female	NA	infiltrating ductal carcinoma	no	0
tcga-e2-a155	58	0	640	stage iib	t2	n1a	m0	female	NA	infiltrating ductal carcinoma	yes	2
tcga-e2-a156	61	0	726	stage i	t1c	n0	m0	female	NA	infiltrating ductal carcinoma	no	0
tcga-e2-a158	43	0	450	stage iia	t1c	n1mi	m0	female	NA	infiltrating ductal carcinoma	yes	1
tcga-e2-a159	50	0	762	stage iia	t2	n0	m0	female	NA	infiltrating ductal carcinoma	no	0
tcga-e2-a15a	45	0	710	stage iiic	t2	n3a	m0	female	NA	infiltrating ductal carcinoma	no	13
tcga-e2-a15c	61	0	694	stage i	t1c	n0	m0	female	NA	infiltrating ductal carcinoma	no	0
tcga-e2-a15d	47	0	526	stage iia	t2	n0	m0	female	NA	infiltrating ductal carcinoma	no	0
tcga-e2-a15e	40	0	630	stage iia	t1c	n1a	m0	female	NA	infiltrating ductal carcinoma	no	1
tcga-e2-a15f	64	0	658	stage i	t1c	n0	m0	female	NA	infiltrating ductal carcinoma	no	0
tcga-e2-a15g	76	0	554	stage iia	t2	n0	m0	female	NA	mixed histology (please specify)	no	0
tcga-e2-a15h	38	0	393	stage iia	t1c	n1mi	m0	female	NA	infiltrating ductal carcinoma	yes	1
tcga-e2-a15i	44	0	530	stage iia	t2	n0	m0	female	NA	infiltrating ductal carcinoma	yes	0
tcga-e2-a15j	51	0	590	stage i	t1c	n0	m0	female	NA	infiltrating ductal carcinoma	yes	0
tcga-e2-a15k	58	0	275	stage iia	t2	n1a	m0	female	NA	infiltrating ductal carcinoma	no	2
tcga-e2-a15l	65	0	626	stage iia	t2	n0	m0	female	NA	infiltrating lobular carcinoma	yes	0
tcga-e2-a15m	66	1	336	stage iia	t2	n0	m0	female	NA	infiltrating lobular carcinoma	no	0
tcga-e2-a15o	89	0	396	stage i	t1c	nx	m0	female	NA	infiltrating ductal carcinoma	yes	NA
tcga-e2-a15p	61	0	595	stage ia	t1c	n0	m0	female	NA	infiltrating ductal carcinoma	no	0
tcga-e2-a15r	64	0	519	stage iia	t1c	n1a	m0	female	NA	infiltrating ductal carcinoma	no	3
tcga-e2-a15s	34	0	428	stage iib	t2	n1	m0	female	NA	infiltrating ductal carcinoma	no	1
tcga-e2-a15t	65	0	456	stage iia	t2	n0	m0	female	NA	infiltrating ductal carcinoma	yes	0
tcga-e2-a1az	63	0	2329	stage iib	t2	n1a	m0	female	NA	infiltrating ductal carcinoma	no	1
tcga-e2-a1b0	50	0	1631	stage iiia	t2	n2	m0	female	NA	infiltrating ductal carcinoma	no	6
tcga-e2-a1b1	45	0	1613	stage iib	t2	n1	m0	female	NA	infiltrating ductal carcinoma	no	1
tcga-e2-a1b4	74	1	1004	stage iiia	t1c	n2a	m0	female	NA	infiltrating ductal carcinoma	no	3
tcga-e2-a1b5	46	0	984	stage iia	t2	n0	m0	female	NA	infiltrating lobular carcinoma	no	0
tcga-e2-a1b6	44	0	867	stage iia	t2	n0	m0	female	NA	infiltrating ductal carcinoma	yes	0
tcga-e2-a1bc	63	0	501	stage ia	t1c	n0	m0	female	NA	infiltrating ductal carcinoma	yes	0
tcga-e2-a1bd	53	0	520	stage iia	t2	n0	m0	female	NA	infiltrating ductal carcinoma	no	0
tcga-e2-a1ie	61	0	1165	stage iib	t2	n1	m0	female	NA	infiltrating ductal carcinoma	no	1
tcga-e2-a1if	74	0	1138	stage i	t1c	n0	m0	female	NA	infiltrating ductal carcinoma	yes	0
tcga-e2-a1ig	45	0	997	stage iib	t2	n1mi	m0	female	NA	infiltrating ductal carcinoma	no	1
tcga-e2-a1ih	80	0	1026	stage i	t1c	n0	m0	female	NA	infiltrating lobular carcinoma	yes	0
tcga-e2-a1ii	51	0	1025	stage i	t1c	n0	m0	female	NA	infiltrating ductal carcinoma	no	0
tcga-e2-a1ij	57	0	865	stage i	t1c	n0	m0	female	NA	infiltrating lobular carcinoma	no	0
tcga-e2-a1ik	71	0	689	stage iia	t1c	n1mi	m0	female	NA	infiltrating ductal carcinoma	yes	1
tcga-e2-a1il	78	0	118	stage iia	t1c	n1a	m0	female	NA	infiltrating lobular carcinoma	no	1
tcga-e2-a1in	60	0	675	stage i	t1c	n0	m0	female	NA	infiltrating ductal carcinoma	no	0
tcga-e2-a1io	37	0	638	stage i	t1c	n0	m0	female	NA	infiltrating ductal carcinoma	no	0
tcga-e2-a1iu	60	0	337	stage ia	t1c	n0 (mol+)	m0	female	NA	infiltrating ductal carcinoma	yes	0
tcga-e2-a1l6	44	0	1648	stage iia	t1c	n1mi	m0	female	NA	infiltrating ductal carcinoma	yes	1
tcga-e2-a1l7	40	0	834	stage iiia	t2	n2	m0	female	NA	infiltrating ductal carcinoma	no	7
tcga-e2-a1l8	52	0	1205	stage iia	t2	n1a	m0	female	NA	infiltrating lobular carcinoma	no	2
tcga-e2-a1l9	40	0	598	stage iia	t1c	n1mi	m0	female	NA	infiltrating ductal carcinoma	no	1
tcga-e2-a1la	59	0	748	stage iia	t1c	n1a	m0	female	NA	infiltrating ductal carcinoma	yes	1
tcga-e2-a1lb	41	0	1231	stage iib	t2	n1	m0	female	NA	infiltrating ductal carcinoma	no	2
tcga-e2-a1le	71	1	879	stage iiic	t2	n3a	m0	female	NA	infiltrating ductal carcinoma	no	27
tcga-e2-a1lg	50	0	574	stage iia	t2	n0	m0	female	NA	infiltrating lobular carcinoma	yes	0
tcga-e2-a1lh	59	0	3247	stage i	t1c	n0	m0	female	NA	infiltrating ductal carcinoma	no	0
tcga-e2-a1li	57	0	3121	stage iib	t2	n1	m0	female	NA	infiltrating ductal carcinoma	no	0
tcga-e2-a1lk	84	1	266	stage iiic	t4b	n3a	m0	female	NA	infiltrating ductal carcinoma	yes	11
tcga-e2-a1ll	74	0	1309	stage iiia	t3	n2a	mx	female	NA	infiltrating ductal carcinoma	no	5
tcga-e2-a1ls	46	0	470	stage ia	t1c	n0	m0	female	NA	infiltrating ductal carcinoma	yes	0
tcga-e2-a2p5	78	0	515	stage iiic	t2	n3	m0	female	NA	infiltrating lobular carcinoma	yes	21
tcga-e2-a2p6	77	0	168	stage iib	t2	n1	m0	female	NA	infiltrating lobular carcinoma	yes	1
tcga-e2-a3dx	43	0	478	stage iiic	t2	n3	m0	female	NA	infiltrating lobular carcinoma	yes	25
tcga-e2-a56z	69	0	252	stage iib	t2	n1a	m0	female	yes	infiltrating ductal carcinoma	yes	1
tcga-e2-a570	47	0	931	stage ib	t1c	n1mi	m0	female	yes	infiltrating ductal carcinoma	yes	1
tcga-e2-a572	72	0	1208	stage iiia	t2	n2	m0	female	yes	infiltrating ductal carcinoma	yes	0
tcga-e2-a573	48	0	1062	stage ia	t1c	n0	m0	female	yes	infiltrating ductal carcinoma	yes	0
tcga-e2-a574	44	0	808	stage iia	t2	n0	m0	female	yes	infiltrating ductal carcinoma	yes	0
tcga-e2-a576	69	0	1043	stage ia	t1c	n0	mx	female	yes	infiltrating lobular carcinoma	yes	0
tcga-e2-a9ru	90	0	391	stage iiic	t2	n3a	mx	female	yes	infiltrating ductal carcinoma	yes	12
tcga-e9-a1n3	70	0	1059	stage iiia	t1c	n2	m0	female	NA	mixed histology (please specify)	yes	7
tcga-e9-a1n4	41	0	1000	stage iiia	t2	n2	m0	female	NA	mixed histology (please specify)	no	4
tcga-e9-a1n5	45	0	1120	stage iib	t2	n1	m0	female	NA	mixed histology (please specify)	yes	2
tcga-e9-a1n6	52	0	410	stage iib	t2	n1	m0	female	NA	infiltrating ductal carcinoma	no	2
tcga-e9-a1n8	48	0	365	stage iia	t2	n0	m0	female	NA	infiltrating ductal carcinoma	yes	0
tcga-e9-a1n9	58	0	399	stage iia	t2	n0	m0	female	NA	mixed histology (please specify)	yes	0
tcga-e9-a1na	58	0	1112	stage iia	t2	n0	m0	female	NA	mixed histology (please specify)	no	0
tcga-e9-a1nc	61	0	1203	stage iib	t2	n1	m0	female	NA	mixed histology (please specify)	yes	1
tcga-e9-a1nd	75	0	383	stage iib	t2	n1	m0	female	NA	infiltrating ductal carcinoma	yes	1
tcga-e9-a1ne	28	0	1088	stage iib	t2	n1	m0	female	NA	infiltrating ductal carcinoma	no	1
tcga-e9-a1nf	60	1	1072	stage iia	t2	n0	m0	female	NA	mixed histology (please specify)	yes	0
tcga-e9-a1ng	62	1	786	stage iia	t2	n0	m0	female	NA	infiltrating ductal carcinoma	yes	0
tcga-e9-a1nh	71	0	0	stage iib	t2	n1	m0	female	NA	infiltrating ductal carcinoma	yes	3
tcga-e9-a1ni	51	0	300	stage iia	t2	n0	m0	female	NA	mixed histology (please specify)	yes	0
tcga-e9-a1qz	61	0	362	stage iia	t2	n0	m0	female	NA	infiltrating ductal carcinoma	yes	0
tcga-e9-a1r0	58	0	860	stage iia	t1c	n1	m0	female	NA	infiltrating ductal carcinoma	yes	1
tcga-e9-a1r2	51	0	1063	stage iiic	t2	n3	mx	female	NA	infiltrating ductal carcinoma	yes	17
tcga-e9-a1r3	70	0	78	stage iiic	t2	n3	m0	female	NA	infiltrating ductal carcinoma	no	10
tcga-e9-a1r4	66	0	186	stage ia	t1c	n0	m0	female	NA	infiltrating ductal carcinoma	no	0
tcga-e9-a1r5	63	0	92	stage ia	t1c	n0	m0	female	NA	infiltrating ductal carcinoma	no	0
tcga-e9-a1r6	63	0	84	stage iia	t2	n0	m0	female	NA	infiltrating ductal carcinoma	yes	0
tcga-e9-a1r7	64	0	645	stage iia	t2	n0	m0	female	NA	infiltrating ductal carcinoma	no	0
tcga-e9-a1ra	48	0	976	stage ia	t1c	n0	m0	female	NA	infiltrating ductal carcinoma	no	0
tcga-e9-a1rb	40	1	976	stage iia	t2	n0	m0	female	NA	infiltrating ductal carcinoma	yes	0
tcga-e9-a1rc	56	0	1224	stage iiic	t4b	n3	m0	female	NA	mixed histology (please specify)	yes	10
tcga-e9-a1rd	67	0	34	stage iia	t2	n0	m0	female	NA	infiltrating ductal carcinoma	yes	0
tcga-e9-a1re	74	0	1054	stage iiia	t2	n2	m0	female	NA	infiltrating ductal carcinoma	no	9
tcga-e9-a1rf	68	0	200	stage iiia	t2	n2	m0	female	NA	infiltrating ductal carcinoma	no	5
tcga-e9-a1rg	62	0	647	stage iiia	t1c	n2	m0	female	NA	infiltrating ductal carcinoma	no	4
tcga-e9-a1rh	63	0	1052	stage iia	t2	n0	m0	female	NA	infiltrating ductal carcinoma	no	0
tcga-e9-a1ri	43	0	1084	stage iiia	t1c	n2	m0	female	NA	mixed histology (please specify)	no	5
tcga-e9-a226	45	0	1038	stage iiia	t2	n2	m0	female	NA	infiltrating ductal carcinoma	no	6
tcga-e9-a227	42	0	975	stage iib	t2	n1	m0	female	NA	infiltrating ductal carcinoma	yes	1
tcga-e9-a228	58	0	381	stage iib	t2	n1	m0	female	NA	infiltrating ductal carcinoma	yes	2
tcga-e9-a229	37	0	405	stage ia	t1c	n0	m0	female	NA	infiltrating ductal carcinoma	no	0
tcga-e9-a22a	74	0	1189	stage iia	t2	n0	m0	female	NA	infiltrating ductal carcinoma	yes	0
tcga-e9-a22b	71	0	692	stage ia	t1c	n0	m0	female	NA	mixed histology (please specify)	yes	0
tcga-e9-a22d	38	0	1248	stage iia	t2	n0	m0	female	NA	infiltrating ductal carcinoma	yes	0
tcga-e9-a22e	56	0	392	stage iiia	t2	n2	m0	female	NA	infiltrating ductal carcinoma	no	4
tcga-e9-a22g	47	0	715	stage iia	t2	n0	m0	female	NA	infiltrating ductal carcinoma	yes	0
tcga-e9-a22h	42	0	630	stage iib	t2	n1	m0	female	NA	infiltrating ductal carcinoma	no	1
tcga-e9-a243	52	0	519	stage iia	t2	n0 (i-)	m0	female	NA	infiltrating ductal carcinoma	no	0
tcga-e9-a244	54	0	21	stage iia	t2	n0 (i-)	m0	female	NA	infiltrating ductal carcinoma	yes	0
tcga-e9-a245	47	1	26	stage iib	t2	n1	m0	female	NA	infiltrating ductal carcinoma	yes	3
tcga-e9-a247	59	0	828	stage ia	t1c	n0 (i-)	m0	female	NA	infiltrating ductal carcinoma	no	0
tcga-e9-a248	51	0	59	stage iia	t2	n0 (i-)	m0	female	NA	infiltrating ductal carcinoma	yes	0
tcga-e9-a249	45	0	217	stage iia	t2	n0 (i-)	m0	female	NA	infiltrating ductal carcinoma	no	0
tcga-e9-a24a	69	0	747	stage iia	t1c	n1	m0	female	NA	infiltrating ductal carcinoma	no	1
tcga-e9-a295	71	0	22	stage iia	t2	n0 (i-)	m0	female	NA	infiltrating lobular carcinoma	yes	0
tcga-e9-a2js	72	1	904	stage iib	t2	n1	m0	female	NA	infiltrating lobular carcinoma	yes	1
tcga-e9-a2jt	63	0	23	stage iia	t2	n0 (i-)	m0	female	NA	infiltrating lobular carcinoma	yes	0
tcga-e9-a3ho	49	0	793	stage iia	t2	n0 (i-)	m0	female	NA	infiltrating lobular carcinoma	yes	0
tcga-e9-a3q9	78	0	560	stage iiic	t3	n3	m0	female	NA	infiltrating lobular carcinoma	yes	22
tcga-e9-a3qa	33	0	918	stage iia	t2	n0 (i-)	m0	female	NA	medullary carcinoma	yes	0
tcga-e9-a3x8	48	0	478	stage iib	t2	n1	m0	female	NA	infiltrating lobular carcinoma	yes	4
tcga-e9-a54x	85	0	375	stage ia	t1b	n0 (i-)	m0	female	NA	mucinous carcinoma	yes	0
tcga-e9-a54y	63	0	725	stage iiia	t2	n2	m0	female	NA	infiltrating lobular carcinoma	yes	8
tcga-e9-a5fk	60	0	447	stage iiic	t2	n3	m0	female	NA	infiltrating lobular carcinoma	yes	10
tcga-e9-a5fl	65	0	24	stage iib	t3	n0	m0	female	NA	metaplastic carcinoma	yes	0
tcga-e9-a5uo	41	0	420	stage iia	t2	n0	m0	female	NA	mucinous carcinoma	yes	0
tcga-e9-a5up	63	0	438	stage iia	t2	n0	m0	female	NA	other specify	yes	0
tcga-e9-a6he	45	0	468	stage iiic	t3	n3	mx	female	NA	infiltrating lobular carcinoma	yes	12
tcga-ew-a1iw	80	0	371	stage iib	t2	n1a	mx	female	NA	infiltrating lobular carcinoma	yes	2
tcga-ew-a1ix	48	0	1208	stage iia	t1b	n1a	mx	female	NA	other specify	yes	1
tcga-ew-a1iy	38	0	258	stage i	t1c	n0	mx	female	NA	infiltrating ductal carcinoma	yes	0
tcga-ew-a1iz	53	0	554	stage iiia	t2	n2a	mx	female	NA	infiltrating ductal carcinoma	no	5
tcga-ew-a1j1	38	0	575	stage iib	t2	n1a	m0	female	NA	infiltrating ductal carcinoma	no	1
tcga-ew-a1j2	50	0	403	stage iib	t1c	n1mi	mx	female	NA	infiltrating lobular carcinoma	yes	1
tcga-ew-a1j3	61	0	504	stage ia	t1c	n0	m0	female	NA	infiltrating lobular carcinoma	yes	0
tcga-ew-a1j5	59	0	477	stage iib	t3	n0 (i-)	m0	female	NA	infiltrating lobular carcinoma	yes	0
tcga-ew-a1j6	70	0	875	stage i	t1c	n0 (i-)	m0	female	NA	infiltrating ductal carcinoma	yes	0
tcga-ew-a1ov	56	0	789	stage iib	t2	n1mi	mx	female	NA	infiltrating ductal carcinoma	yes	0
tcga-ew-a1ow	58	0	694	stage iia	t2	n0	mx	female	NA	infiltrating ductal carcinoma	no	0
tcga-ew-a1ox	43	0	911	stage iia	t2	n0	mx	female	NA	mucinous carcinoma	no	0
tcga-ew-a1oy	63	0	908	stage iia	t2	n0	mx	female	NA	infiltrating ductal carcinoma	no	0
tcga-ew-a1oz	56	0	1229	stage iia	t2	n0 (i-)	m0	female	NA	infiltrating ductal carcinoma	yes	0
tcga-ew-a1p0	55	0	1251	stage iib	t2	n1b	mx	female	NA	mixed histology (please specify)	yes	1
tcga-ew-a1p1	68	0	1210	stage iiic	t2	n3b	mx	female	NA	infiltrating ductal carcinoma	no	11
tcga-ew-a1p3	48	0	1611	stage iia	t2	n0	mx	female	NA	infiltrating ductal carcinoma	yes	0
tcga-ew-a1p4	43	0	907	stage iia	t2	n0 (i-)	m0	female	NA	medullary carcinoma	no	0
tcga-ew-a1p5	77	0	703	stage iib	t2	n1a	m0	female	NA	infiltrating ductal carcinoma	no	3
tcga-ew-a1p6	64	0	562	stage iib	t2	n1a	m0	female	NA	infiltrating ductal carcinoma	no	2
tcga-ew-a1p7	59	0	915	stage iia	t2	n0 (i-)	m0	female	NA	infiltrating ductal carcinoma	yes	0
tcga-ew-a1p8	58	1	239	stage iiic	t2	n3b	m0	female	NA	infiltrating ductal carcinoma	yes	14
tcga-ew-a1pa	59	0	575	stage iib	t2	n1a	m0	female	NA	infiltrating ductal carcinoma	no	1
tcga-ew-a1pb	70	0	608	stage iiia	t3	n1a	mx	female	NA	infiltrating ductal carcinoma	yes	2
tcga-ew-a1pc	66	0	187	stage iib	t3	n0 (i-)	mx	female	NA	infiltrating ductal carcinoma	yes	0
tcga-ew-a1pd	61	0	424	stage iia	t1c	n1a	m0	male	NA	infiltrating ductal carcinoma	yes	2
tcga-ew-a1pe	56	0	320	stage iia	t1c	n1a	m0	female	NA	infiltrating ductal carcinoma	no	1
tcga-ew-a1pf	50	0	439	stage ia	t1c	n0	m0	female	NA	infiltrating ductal carcinoma	yes	0
tcga-ew-a1pg	53	0	1051	stage iib	t2	n1a	mx	female	NA	infiltrating lobular carcinoma	yes	1
tcga-ew-a1ph	52	0	607	stage iia	t1c	n1a	m0	female	NA	infiltrating ductal carcinoma	no	1
tcga-ew-a2fr	59	0	1673	stage iiic	t1b	n3a	mx	female	NA	infiltrating ductal carcinoma	no	19
tcga-ew-a2fs	41	0	1604	stage iib	t2	n1mi	mx	female	NA	infiltrating ductal carcinoma	no	1
tcga-ew-a2fv	39	0	788	stage iiic	t3	n3a	mx	female	NA	other specify	no	29
tcga-ew-a2fw	52	0	672	stage iia	t2	n0 (i-)	mx	female	NA	other specify	no	0
tcga-ew-a3e8	60	0	1035	stage iib	t3	n0	mx	female	yes	infiltrating lobular carcinoma	yes	0
tcga-ew-a3u0	61	0	532	stage iiia	t3	n1a	m0	female	NA	infiltrating ductal carcinoma	yes	1
tcga-ew-a423	75	0	309	stage iia	t2	n0	mx	female	yes	infiltrating lobular carcinoma	yes	0
tcga-ew-a424	51	0	715	stage iiia	t3	n1	mx	female	yes	infiltrating lobular carcinoma	yes	0
tcga-gi-a2c8	63	0	225	stage iiib	t4b	n0	mx	female	NA	infiltrating ductal carcinoma	yes	0
tcga-gi-a2c9	58	0	3342	stage iib	t3	n0	mx	female	NA	infiltrating ductal carcinoma	yes	0
tcga-gm-a2d9	69	1	1812	stage i	t1c	n0 (i-)	m0	female	NA	infiltrating ductal carcinoma	yes	0
tcga-gm-a2da	46	1	6593	stage iib	t2	n1b	m0	female	NA	infiltrating ductal carcinoma	yes	2
tcga-gm-a2db	62	0	2406	stage iia	t2	n0 (i-)	m0	female	NA	infiltrating ductal carcinoma	yes	0
tcga-gm-a2dc	57	0	2535	stage iia	t1c	n1a	m0	female	NA	infiltrating ductal carcinoma	yes	1
tcga-gm-a2dd	53	0	2282	stage i	t1c	n0 (i-)	m0	female	NA	infiltrating ductal carcinoma	yes	0
tcga-gm-a2df	53	0	2155	stage iia	t1c	n1a	m0	female	NA	infiltrating ductal carcinoma	yes	1
tcga-gm-a2dh	58	0	2193	stage i	t1c	n0 (i+)	m0	female	NA	infiltrating ductal carcinoma	yes	0
tcga-gm-a2di	52	0	2590	stage i	t1c	n0 (i+)	m0	female	NA	infiltrating ductal carcinoma	yes	0
tcga-gm-a2dk	58	0	2645	stage i	t1c	n0 (i-)	m0	female	NA	infiltrating ductal carcinoma	yes	0
tcga-gm-a2dl	50	0	3519	stage i	t1c	n0 (i-)	m0	female	NA	infiltrating ductal carcinoma	yes	0
tcga-gm-a2dm	57	0	3226	stage iia	t2	n0 (i-)	m0	female	NA	infiltrating ductal carcinoma	yes	0
tcga-gm-a2dn	58	0	3091	stage iia	t2	n0 (i-)	m0	female	NA	infiltrating ductal carcinoma	yes	0
tcga-gm-a2do	54	0	2596	stage i	t1c	n0 (i-)	m0	female	NA	infiltrating lobular carcinoma	yes	0
tcga-gm-a3nw	63	0	3361	stage iia	t2	n0 (i-)	m0	female	NA	infiltrating lobular carcinoma	yes	0
tcga-gm-a3ny	72	0	1162	stage iib	t2	n1a	m0	female	NA	infiltrating lobular carcinoma	yes	1
tcga-gm-a3xg	46	0	1330	stage iiia	t3	n1a	m0	female	yes	infiltrating lobular carcinoma	yes	3
tcga-gm-a3xl	49	0	2108	stage iia	t2	n0 (i-)	m0	female	yes	infiltrating ductal carcinoma	yes	0
tcga-gm-a3xn	44	0	2019	stage iiia	t1c	n2a	m0	female	yes	infiltrating lobular carcinoma	yes	5
tcga-gm-a4e0	67	0	2191	stage iiic	t3	n3a	m0	female	yes	infiltrating lobular carcinoma	yes	10
tcga-gm-a5pv	63	0	412	stage iib	t2	n1a	m0	female	yes	infiltrating lobular carcinoma	yes	1
tcga-gm-a5px	65	0	551	stage iib	t2	n1mi	m0	female	yes	infiltrating lobular carcinoma	yes	1
tcga-hn-a2nl	56	0	79	stage iia	t2	n0	m0	female	NA	other specify	yes	0
tcga-hn-a2ob	45	0	1899	stage iib	t2	n1	m0	female	yes	infiltrating lobular carcinoma	yes	2
tcga-jl-a3yw	NA	0	360	stage iib	t2	n1	m0	female	yes	infiltrating lobular carcinoma	yes	3
tcga-jl-a3yx	NA	0	352	stage iia	t2	n0	m0	female	yes	infiltrating lobular carcinoma	yes	0
tcga-ld-a66u	44	0	646	stage iib	t2	n1mi	mx	female	yes	infiltrating lobular carcinoma	yes	2
tcga-ld-a74u	79	0	402	stage iiic	t3	n3a	m0	female	yes	infiltrating lobular carcinoma	yes	11
tcga-ld-a7w5	52	0	216	stage iiic	t2	n3a	m0	female	yes	infiltrating ductal carcinoma	yes	23
tcga-ld-a7w6	54	0	404	stage iib	t2	n1a	m0	female	yes	infiltrating lobular carcinoma	yes	2
tcga-ld-a9qf	73	0	323	stage ia	t1c	n0	m0	female	NA	infiltrating ductal carcinoma	yes	0
tcga-ll-a440	61	0	759	stage ia	t1c	n0 (i-)	mx	female	yes	infiltrating lobular carcinoma	yes	0
tcga-ll-a441	62	0	348	stage ia	t1c	n0	mx	female	yes	infiltrating ductal carcinoma	yes	0
tcga-ll-a442	56	0	333	stage iia	t2	n0 (i-)	mx	female	yes	infiltrating ductal carcinoma	yes	0
tcga-ll-a50y	84	0	762	stage iia	t2	n0	mx	female	yes	infiltrating lobular carcinoma	yes	0
tcga-ll-a5yl	64	0	519	stage iib	t2	n1a	mx	female	yes	infiltrating lobular carcinoma	yes	3
tcga-ll-a5ym	88	0	466	stage iiib	t4b	nx	m0	female	yes	infiltrating ductal carcinoma	yes	NA
tcga-ll-a5yn	46	0	447	stage iia	t2	n0 (i-)	m0	female	yes	infiltrating ductal carcinoma	yes	0
tcga-ll-a5yo	50	0	440	stage ia	t1b	n0	mx	female	yes	infiltrating ductal carcinoma	yes	0
tcga-ll-a5yp	49	0	450	stage iib	t2	n1a	m0	female	yes	infiltrating ductal carcinoma	yes	2
tcga-ll-a6fp	90	0	677	stage iia	t2	nx	mx	female	yes	infiltrating lobular carcinoma	yes	NA
tcga-ll-a6fq	77	0	80	stage iiia	t2	n2a	mx	female	yes	infiltrating ductal carcinoma	yes	7
tcga-ll-a6fr	50	0	489	stage iia	t2	n0 (i-)	mx	female	yes	infiltrating ductal carcinoma	yes	0
tcga-ll-a73y	67	0	477	stage ia	t1c	n0	mx	female	yes	infiltrating ductal carcinoma	yes	0
tcga-ll-a73z	55	1	227	stage iv	t1c	nx	m1	female	yes	infiltrating ductal carcinoma	yes	NA
tcga-ll-a740	61	0	441	stage ia	t1c	n0 (i-)	mx	female	yes	infiltrating ductal carcinoma	yes	0
tcga-ll-a7sz	49	0	447	stage iib	t2	n1a	mx	female	yes	infiltrating ductal carcinoma	yes	2
tcga-ll-a7t0	70	0	376	stage iib	t2	n1a	m0	female	yes	infiltrating ductal carcinoma	yes	1
tcga-ll-a8f5	61	0	448	stage iia	t2	n0 (i-)	mx	female	yes	infiltrating ductal carcinoma	yes	0
tcga-ll-a9q3	69	0	428	stage iiic	t3	n3a	mx	female	yes	infiltrating lobular carcinoma	yes	28
tcga-lq-a4e4	73	0	849	stage iiia	t3	n1a	mx	female	yes	infiltrating lobular carcinoma	yes	3
tcga-ms-a51u	44	0	681	stage iib	t2	n1	m0	female	NA	infiltrating lobular carcinoma	yes	2
tcga-ok-a5q2	59	0	64	stage ii	t2	n1a	mx	female	NA	infiltrating lobular carcinoma	yes	2
tcga-ol-a5d6	71	1	1104	stage iia	t2	n0	mx	female	yes	infiltrating ductal carcinoma	yes	NA
tcga-ol-a5d7	70	0	1780	stage iia	t2	n0	mx	female	yes	infiltrating ductal carcinoma	yes	NA
tcga-ol-a5d8	40	0	973	stage iib	t3	n0	mx	female	yes	infiltrating ductal carcinoma	yes	NA
tcga-ol-a5da	61	0	1783	stage iia	t2	n0	mx	female	yes	infiltrating lobular carcinoma	yes	NA
tcga-ol-a5ru	63	0	1219	stage iia	t1c	n1	mx	female	yes	infiltrating ductal carcinoma	yes	1
tcga-ol-a5rv	43	0	1062	stage iiic	t2	n3	mx	female	yes	infiltrating ductal carcinoma	yes	20
tcga-ol-a5rw	40	0	1106	stage iia	t1c	n1	mx	female	yes	infiltrating ductal carcinoma	yes	1
tcga-ol-a5rx	51	0	878	stage ia	t1c	n0	mx	female	yes	infiltrating ductal carcinoma	yes	NA
tcga-ol-a5ry	52	0	752	stage iia	t1c	n1	mx	female	yes	infiltrating ductal carcinoma	yes	1
tcga-ol-a5rz	57	0	679	stage ia	t1b	n0	mx	female	yes	infiltrating ductal carcinoma	yes	NA
tcga-ol-a5s0	66	0	620	stage iib	t2	n1a	mx	female	yes	infiltrating ductal carcinoma	yes	2
tcga-ol-a66h	74	0	812	stage ib	t1c	n1mi	mx	female	yes	mucinous carcinoma	yes	NA
tcga-ol-a66i	36	0	714	stage iia	t1c	n1mi	mx	female	yes	infiltrating ductal carcinoma	yes	0
tcga-ol-a66j	80	0	1996	stage i	t1c	n0	mx	female	yes	infiltrating lobular carcinoma	yes	0
tcga-ol-a66k	72	1	1275	stage iia	t2	n0	mx	female	yes	infiltrating lobular carcinoma	yes	NA
tcga-ol-a66l	71	0	1301	stage ia	t1c	n0	mx	female	yes	infiltrating ductal carcinoma	yes	NA
tcga-ol-a66n	59	0	792	stage iiic	t3	n3	mx	female	yes	infiltrating lobular carcinoma	yes	13
tcga-ol-a66o	39	0	528	stage iib	t2	n1a	mx	female	yes	infiltrating ductal carcinoma	yes	3
tcga-ol-a66p	75	0	428	stage iia	t2	n0	mx	female	yes	infiltrating ductal carcinoma	yes	NA
tcga-ol-a6vo	43	0	858	stage ia	t1c	n0	mx	female	yes	infiltrating ductal carcinoma	yes	0
tcga-ol-a6vq	49	0	600	stage iia	t2	n0	mx	female	NA	infiltrating lobular carcinoma	yes	0
tcga-ol-a6vr	48	0	1220	stage ia	t1b	n0	mx	female	yes	infiltrating ductal carcinoma	yes	0
tcga-ol-a97c	67	0	271	stage iib	t3	n0	m0	female	yes	other specify	yes	0
tcga-pe-a5dc	72	1	1430	stage iiia	t2	n2a	m0	female	yes	infiltrating lobular carcinoma	yes	5
tcga-pe-a5dd	64	0	1953	stage iia	t2	n0	m0	female	yes	infiltrating lobular carcinoma	yes	0
tcga-pe-a5de	41	0	2645	stage iia	t2	n0	m0	female	yes	infiltrating lobular carcinoma	yes	0
tcga-pl-a8lx	35	0	5	stage iv	t4	n1a	m1	female	yes	infiltrating ductal carcinoma	yes	NA
tcga-pl-a8ly	30	0	8	stage iib	t3	n0	m0	female	yes	infiltrating ductal carcinoma	yes	NA
tcga-pl-a8lz	29	0	302	stage iiib	t4b	n2	m0	female	yes	infiltrating ductal carcinoma	yes	NA
tcga-s3-a6zf	64	0	502	stage iia	t2	n0	m0	female	yes	infiltrating ductal carcinoma	yes	0
tcga-s3-a6zg	71	0	399	stage iib	t2	n1	m0	female	yes	mixed histology (please specify)	yes	1
tcga-s3-a6zh	29	0	515	stage iiic	t3	n3a	mx	female	yes	infiltrating ductal carcinoma	yes	14
tcga-s3-aa0z	63	0	511	stage iib	t2	n1a	m0	female	yes	infiltrating ductal carcinoma	yes	2
tcga-s3-aa10	65	0	468	stage iia	t2	n0	m0	female	yes	infiltrating ductal carcinoma	yes	0
tcga-s3-aa11	67	0	421	stage iia	t2	n0	m0	female	yes	infiltrating ductal carcinoma	yes	0
tcga-s3-aa12	82	0	467	stage iiia	t3	n1a	mx	female	yes	infiltrating ductal carcinoma	yes	2
tcga-s3-aa14	47	0	455	stage i	t1	n0 (i+)	cm0 (i+)	female	yes	infiltrating ductal carcinoma	yes	0
tcga-s3-aa15	51	0	421	stage iib	t2	n1a	cm0 (i+)	female	yes	infiltrating ductal carcinoma	yes	2
tcga-s3-aa17	64	0	424	stage iib	t2	n1mi	cm0 (i+)	female	yes	infiltrating ductal carcinoma	yes	0
tcga-ul-aaz6	73	0	518	stage iia	t2	n0	mx	female	yes	infiltrating ductal carcinoma	yes	NA
tcga-uu-a93s	63	1	116	stage iv	t4d	n3b	m1	female	yes	infiltrating ductal carcinoma	yes	NA
tcga-w8-a86g	66	0	347	stage iia	t2a	n0 (i-)	mx	female	yes	infiltrating lobular carcinoma	yes	0
tcga-wt-ab41	NA	0	1611	stage iib	t2	n1mi	mx	female	yes	infiltrating ductal carcinoma	yes	1
tcga-wt-ab44	NA	0	883	stage ia	t1c	n0 (i-)	mx	female	yes	infiltrating lobular carcinoma	yes	0
tcga-xx-a899	46	0	467	stage iiia	t1c	n2a	mx	female	yes	infiltrating lobular carcinoma	yes	5
tcga-xx-a89a	68	0	488	stage iib	t3	n0	mx	female	yes	infiltrating lobular carcinoma	yes	0
tcga-z7-a8r5	61	0	3287	stage iiia	t3	n1a	mx	female	yes	infiltrating lobular carcinoma	yes	3
tcga-z7-a8r6	46	0	3256	stage i	t1c	n0	m0	female	yes	infiltrating lobular carcinoma	yes	0
